# Supplementary material for: Mark–Release–Recapture (MRR) of Sterile Male Aedes albopictus (Skuse) in Sri Lanka: Field Performance of Sterile Males and Estimation of the Wild Mosquito Population Density
Source: Insects. 2024 Jun 22;15(7):466. doi: 10.3390/insects15070466 (PMC11276655; doi:10.3390/insects15070466)
Supplement: Supplementary file 1 [file insects-15-00466-s001.zip]

Archive with 5 entries (5 files):
- Annexure 1 - Trap locations.csv
- Supplementary File S1-MRR_sri_lanka_data analysis-pdf.pdf
- Supplementary Table S3-adult_survey.csv
- Supplementary Table S4-egg_survey.csv
- Supplementary Tables S1, S2.pdf
