# Supplementary material for: Mark–Release–Recapture (MRR) of Sterile Male Aedes albopictus (Skuse) in Sri Lanka: Field Performance of Sterile Males and Estimation of the Wild Mosquito Population Density
Source: Insects. 2024 Jun 22;15(7):466. doi: 10.3390/insects15070466 (PMC11276655; doi:10.3390/insects15070466)
Supplement: Supplementary file 1 [file insects-15-00466-s001.zip › Annexure 1 - Trap locations.csv]

ID	type	area	label	Latitude	Longitude
BGS1	BGS	sit	BGSS_S1	7.078333333	80.01201389
BGS2	BGS	sit	BGSS_S2	7.080013889	80.01078333
BGS3	BGS	sit	BGSS_S3	7.079866667	80.01049444
BGS4	BGS	sit	BGSS_S4	7.0789	80.01233056
BGS5	BGS	sit	BGSS_S5	7.081616667	80.00918611
BGS6	BGS	sit	BGSS_S6	7.079866667	80.01049444
BGS7	BGS	sit	BGSS_S7	7.078333333	80.01201389
BGS8	BGS	sit	BGSS_S8	7.080013889	80.01078333
BGS9	BGS	sit	BGSS_S9	7.078377778	80.01273056
BGS10	BGS	sit	BGSS_S10	7.0789	80.01233056
BGS11	BGS	sit	BGSS_S11	7.078333333	80.01201389
BGS12	BGS	sit	BGSS_S12	7.080013889	80.01078333
BGS13	BGS	sit	BGSS_S13	7.07895	80.01167778
BGS14	BGS	sit	BGSS_S14	7.0789	80.01233056
BGS15	BGS	sit	BGSS_S15	7.079547222	80.01138611
BGS16	BGS	sit	BGSS_S16	7.080911111	80.00933333
BGS17	BGS	sit	BGSS_S17	7.07975	80.006375
BGS18	BGS	sit	BGSS_S18	7.080311111	80.01000278
BGS19	BGS	sit	BGSS_S19	7.078333333	80.01201389
BGS20	BGS	sit	BGSS_S20	7.081616667	80.00918611
BGS21	BGS	sit	BGSS_S21	7.080013889	80.01078333
BGS22	BGS	sit	BGSS_S22	7.081666667	80.01010833
BGS23	BGS	sit	BGSS_S23	7.080311111	80.01000278
BGS24	BGS	sit	BGSS_S24	7.080013889	80.01078333
BGS25	BGS	sit	BGSS_S25	7.080452778	80.00945
BGS26	BGS	sit	BGSS_S26	7.080311111	80.01000278
BGC1	BGC	control	BGC1	7.080833333	80.01861111
BGC2	BGC	control	BGC2	7.081666667	80.02
BGC3	BGC	control	BGC3	7.079166667	80.02
BGC4	BGC	control	BGC4	7.080833333	80.02083333
BGC5	BGC	control	BGC5	7.079166667	80.02138889
BGC6	BGC	control	BGC6	7.080277778	80.02194444
BGC7	BGC	control	BGC7	7.081666667	80.02
BGC8	BGC	control	BGC8	7.079166667	80.01888889
BGC9	BGC	control	BGC9	7.080555556	80.01972222
BGC10	BGC	control	BGC10	7.078611111	80.01944444
HLC_01	HLC	sit	HLC_01	7.081616667	80.00918611
HLC_02	HLC	sit	HLC_02	7.078377778	80.01273056
HLC_03	HLC	sit	HLC_03	7.0789	80.01233056
HLC_03	HLC	sit	HLC_03	7.07975	80.006375
HLC_04	HLC	sit	HLC_04	7.0789	80.01233056
HLC_05	HLC	sit	HLC_05	7.07895	80.01167778
HLC_05	HLC	sit	HLC_05	7.079291667	80.01021111
HLC1	HLC	control	HLC 1	7.08	80.02055556
HLC2	HLC	control	HLC2	7.081111111	80.02
HLC3	HLC	control	HLC3	7.08	80.02055556
HLC4	HLC	control	HLC4	7.080833333	80.02
T1	OVT	sit	T1	7.082002778	80.0109
T2	OVT	sit	T2	7.081397222	80.01125833
T3	OVT	sit	T3	7.080933333	80.01149722
T4	OVT	sit	T4	7.080241667	80.01179167
T5	OVT	sit	T5	7.0789	80.01233056
T6	OVT	sit	T6	7.078377778	80.01273056
T7	OVT	sit	T7	7.078333333	80.01201389
T8	OVT	sit	T8	7.07895	80.01167778
T9	OVT	sit	T9	7.079547222	80.01138611
T10	OVT	sit	T10	7.079758333	80.01193611
T11	OVT	sit	T11	7.080013889	80.01078333
T12	OVT	sit	T12	7.080113889	80.01119722
T13	OVT	sit	T13	7.080283333	80.010425
T14	OVT	sit	T14	7.079866667	80.01049444
T15	OVT	sit	T15	7.080311111	80.01000278
T16	OVT	sit	T16	7.080452778	80.00945
T17	OVT	sit	T17	7.080686111	80.00984444
T18	OVT	sit	T18	7.080911111	80.00933333
T19	OVT	sit	T19	7.08105	80.00972778
T20	OVT	sit	T20	7.080847222	80.009025
T21	OVT	sit	T21	7.081219444	80.00882778
T22	OVT	sit	T22	7.081255556	80.00819722
T23	OVT	sit	T23	7.081097222	80.00768611
T24	OVT	sit	T24	7.080991667	80.00685833
T25	OVT	sit	T25	7.080475	80.00652778
T26	OVT	sit	T26	7.080672222	80.00588889
T27	OVT	sit	T27	7.07975	80.006375
T28	OVT	sit	T28	7.07925	80.00681111
T29	OVT	sit	T29	7.079013889	80.00730278
T30	OVT	sit	T30	7.079133333	80.00830833
T31	OVT	sit	T31	7.080013889	80.00775278
T32	OVT	sit	T32	7.080130556	80.00869444
T33	OVT	sit	T33	7.078138889	80.00845278
T34	OVT	sit	T34	7.077525	80.00876111
T35	OVT	sit	T35	7.077805556	80.00940833
T36	OVT	sit	T36	7.078227778	80.00990833
T37	OVT	sit	T37	7.078941667	80.00983056
T38	OVT	sit	T38	7.078494444	80.01049167
T39	OVT	sit	T39	7.079372222	80.0092
T40	OVT	sit	T40	7.078438889	80.00913333
T41	OVT	sit	T41	7.079208333	80.01071944
T42	OVT	sit	T42	7.079291667	80.01021111
T43	OVT	sit	T43	7.078688889	80.01133889
T44	OVT	sit	T44	7.078038889	80.01175278
T45	OVT	sit	T45	7.078855556	80.01013056
T46	OVT	sit	T46	7.080788889	80.01081667
T47	OVT	sit	T47	7.080905556	80.01032778
T48	OVT	sit	T48	7.081411111	80.01055
T49	OVT	sit	T49	7.082002778	80.01026667
T50	OVT	sit	T50	7.081666667	80.01010833
T51	OVT	sit	T51	7.081586111	80.00962778
T52	OVT	sit	T52	7.081616667	80.00918611
T53	OVT	sit	T53	7.080358333	80.00828056
T54	OVT	sit	T54	7.079652778	80.00773333
T55	OVT	sit	T55	7.079847222	80.00694444
C1	OVT	control	C1	7.0808124	80.0195753
C2	OVT	control	C2	7.0824978	80.0183723
C3	OVT	control	C3	7.0850216	80.0205405
C4	OVT	control	C4	7.081909	80.0189276
C5	OVT	control	C5	7.0801356	80.0177139
C6	OVT	control	C6	7.0801356	80.0177139
C7	OVT	control	C7	7.0806591	80.0184427
C8	OVT	control	C8	7.0806591	80.0186695
C9	OVT	control	C9	7.0808399	80.0195265
C10	OVT	control	C10	7.081125301	80.01988241
C11	OVT	control	C11	7.081061942	80.01996922
C12	OVT	control	C12	7.080974132	80.01996957
C13	OVT	control	C13	7.08105	80.0198934
C14	OVT	control	C14	7.0823572	80.0198871
C15	OVT	control	C15	7.0807108	80.019991
C16	OVT	control	C16	7.0808495	80.0203789
C17	OVT	control	C17	7.0807108	80.019991
C18	OVT	control	C18	7.0813846	80.0193383
C19	OVT	control	C19	7.080391667	80.0210769
C20	OVT	control	C20	7.0807108	80.019991
