# Supplementary material for: Mark–Release–Recapture (MRR) of Sterile Male Aedes albopictus (Skuse) in Sri Lanka: Field Performance of Sterile Males and Estimation of the Wild Mosquito Population Density
Source: Insects. 2024 Jun 22;15(7):466. doi: 10.3390/insects15070466 (PMC11276655; doi:10.3390/insects15070466)
Supplement: Supplementary file 1 [file insects-15-00466-s001.zip › Supplementary Table S3-adult_survey.csv]

Station ID	Collected species	Type of trap	Trap_label	week_number	St_day	St_month	St_year	Ed_day	Ed_month	Ed_year	No. Sterile M Pink	No. Sterile M Blue	No. Sterile M White	No. Sterile M Yellow	Tot No. total sterile males	No. Wild males	No. Wild females
1	Ae. albopictus	BG Trap	BGSS_S1	01_w01	22	1	2021	25	1	2021	0	0	0	0	0	0	0
2	Ae. albopictus	BG Trap	BGSS_S2	01_w01	22	1	2021	25	1	2021	0	0	0	0	0	0	0
3	Ae. albopictus	BG Trap	BGSS_S3	01_w01	22	1	2021	25	1	2021	1	0	0	0	1	2	1
4	Ae. albopictus	BG Trap	BGSS_S4	01_w01	22	1	2021	25	1	2021	1	0	0	0	1	0	0
5	Ae. albopictus	BG Trap	BGSS_S5	01_w01	22	1	2021	25	1	2021	0	0	0	0	0	0	0
6	Ae. albopictus	BG Trap	BGSS_S6	01_w01	22	1	2021	25	1	2021	0	0	0	0	0	0	0
7	Ae. albopictus	BG Trap	BGSS_S7	01_w01	22	1	2021	25	1	2021	0	0	0	0	0	0	0
8	Ae. albopictus	BG Trap	BGSS_S8	01_w01	22	1	2021	25	1	2021	0	0	0	0	0	0	0
9	Ae. albopictus	BG Trap	BGSS_S9	01_w01	22	1	2021	25	1	2021	0	0	0	0	0	0	0
10	Ae. albopictus	BG Trap	BGSS_S10	01_w01	22	1	2021	25	1	2021	0	0	0	0	0	0	0
11	Ae. albopictus	BG Trap	BGSS_S11	01_w01	22	1	2021	25	1	2021	0	0	0	0	0	0	0
12	Ae. albopictus	BG Trap	BGSS_S12	01_w01	22	1	2021	25	1	2021	0	0	0	0	0	0	0
13	Ae. albopictus	BG Trap	BGSS_S13	01_w01	22	1	2021	25	1	2021	0	0	0	0	0	0	0
14	Ae. albopictus	BG Trap	BGSS_S14	01_w01	22	1	2021	25	1	2021	0	0	0	0	0	0	0
15	Ae. albopictus	BG Trap	BGSS_S15	01_w01	22	1	2021	25	1	2021	0	0	0	0	0	0	0
16	Ae. albopictus	BG Trap	BGSS_S16	01_w01	22	1	2021	25	1	2021	0	0	0	0	0	0	0
17	Ae. albopictus	BG Trap	BGSS_S17	01_w01	22	1	2021	25	1	2021	0	0	0	0	0	0	0
18	Ae. albopictus	BG Trap	BGSS_S18	01_w01	22	1	2021	25	1	2021	0	2	0	0	2	0	0
19	Ae. albopictus	BG Trap	BGSS_S19	01_w01	22	1	2021	25	1	2021	0	0	0	0	0	0	0
20	Ae. albopictus	BG Trap	BGSS_S20	01_w01	22	1	2021	25	1	2021	0	0	0	0	0	0	0
21	Ae. albopictus	BG Trap	BGSS_S21	01_w01	22	1	2021	25	1	2021	0	0	0	0	0	0	0
22	Ae. albopictus	BG Trap	BGSS_S22	01_w01	22	1	2021	25	1	2021	0	0	0	0	0	0	0
23	Ae. albopictus	BG Trap	BGSS_S23	01_w01	22	1	2021	25	1	2021	0	0	0	0	0	1	0
24	Ae. albopictus	BG Trap	BGSS_S24	01_w01	22	1	2021	25	1	2021	0	0	0	0	0	0	0
25	Ae. albopictus	BG Trap	BGSS_S25	01_w01	22	1	2021	25	1	2021	0	0	0	0	0	0	0
26	Ae. albopictus	BG Trap	BGSS_S26	01_w01	22	1	2021	25	1	2021	0	0	0	0	0	0	0
27	Ae. albopictus	Human Landing	HLC_01	01_w01	22	1	2021	25	1	2021	0	0	0	0	0	0	0
28	Ae. albopictus	Human Landing	HLC_02	01_w01	22	1	2021	25	1	2021	0	0	0	0	0	0	2
29	Ae. albopictus	Human Landing	HLC_03	01_w01	22	1	2021	25	1	2021	0	0	0	0	0	0	0
30	Ae. albopictus	Human Landing	HLC_04	01_w01	22	1	2021	25	1	2021	0	0	0	0	0	0	0
31	Ae. albopictus	Human Landing	HLC_05	01_w01	22	1	2021	25	1	2021	0	0	0	0	0	0	0
32	Ae. albopictus	Human Landing	HLC_06	01_w01	22	1	2021	25	1	2021	0	0	0	0	0	0	0
33	Ae. albopictus	Human Landing	HLC_07	01_w01	22	1	2021	25	1	2021	0	0	0	0	0	0	0
34	Ae. albopictus	Human Landing	HLC_08	01_w01	22	1	2021	25	1	2021	0	0	0	0	0	0	0
1	Ae. albopictus	BG Trap	BGSS_S1	01_w02	22	1	2021	27	1	2021	0	0	0	0	0	0	0
2	Ae. albopictus	BG Trap	BGSS_S2	01_w02	22	1	2021	27	1	2021	1	0	0	0	1	3	2
3	Ae. albopictus	BG Trap	BGSS_S3	01_w02	22	1	2021	27	1	2021	0	0	0	0	0	0	0
4	Ae. albopictus	BG Trap	BGSS_S4	01_w02	22	1	2021	27	1	2021	0	0	0	0	0	0	0
5	Ae. albopictus	BG Trap	BGSS_S5	01_w02	22	1	2021	27	1	2021	0	0	0	0	0	0	0
6	Ae. albopictus	BG Trap	BGSS_S6	01_w02	22	1	2021	27	1	2021	0	0	0	0	0	0	0
7	Ae. albopictus	BG Trap	BGSS_S7	01_w02	22	1	2021	27	1	2021	0	0	0	0	0	0	0
8	Ae. albopictus	BG Trap	BGSS_S8	01_w02	22	1	2021	27	1	2021	0	0	0	0	0	2	0
9	Ae. albopictus	BG Trap	BGSS_S9	01_w02	22	1	2021	27	1	2021	0	0	0	0	0	0	0
10	Ae. albopictus	BG Trap	BGSS_S10	01_w02	22	1	2021	27	1	2021	0	1	0	0	1	4	0
11	Ae. albopictus	BG Trap	BGSS_S11	01_w02	22	1	2021	27	1	2021	0	0	0	0	0	0	0
12	Ae. albopictus	BG Trap	BGSS_S12	01_w02	22	1	2021	27	1	2021	0	0	0	0	0	0	0
13	Ae. albopictus	BG Trap	BGSS_S13	01_w02	22	1	2021	27	1	2021	0	0	0	0	0	0	1
14	Ae. albopictus	BG Trap	BGSS_S14	01_w02	22	1	2021	27	1	2021	0	0	0	0	0	0	0
15	Ae. albopictus	BG Trap	BGSS_S15	01_w02	22	1	2021	27	1	2021	0	0	0	0	0	0	0
16	Ae. albopictus	BG Trap	BGSS_S16	01_w02	22	1	2021	27	1	2021	0	0	0	0	0	0	0
17	Ae. albopictus	BG Trap	BGSS_S17	01_w02	22	1	2021	27	1	2021	0	0	0	0	0	0	0
18	Ae. albopictus	BG Trap	BGSS_S18	01_w02	22	1	2021	27	1	2021	0	0	0	0	0	3	0
19	Ae. albopictus	BG Trap	BGSS_S19	01_w02	22	1	2021	27	1	2021	0	0	0	0	0	0	0
20	Ae. albopictus	BG Trap	BGSS_S20	01_w02	22	1	2021	27	1	2021	0	0	0	0	0	0	0
21	Ae. albopictus	BG Trap	BGSS_S21	01_w02	22	1	2021	27	1	2021	0	0	0	0	0	0	0
22	Ae. albopictus	BG Trap	BGSS_S22	01_w02	22	1	2021	27	1	2021	0	0	0	0	0	0	0
23	Ae. albopictus	BG Trap	BGSS_S23	01_w02	22	1	2021	27	1	2021	0	0	0	0	0	0	0
24	Ae. albopictus	BG Trap	BGSS_S24	01_w02	22	1	2021	27	1	2021	0	0	0	0	0	0	0
25	Ae. albopictus	BG Trap	BGSS_S25	01_w02	22	1	2021	27	1	2021	0	0	0	0	0	0	0
26	Ae. albopictus	BG Trap	BGSS_S26	01_w02	22	1	2021	27	1	2021	0	0	0	0	0	0	0
27	Ae. albopictus	Human Landing	HLC_01	01_w02	22	1	2021	27	1	2021	0	0	0	0	0	0	0
28	Ae. albopictus	Human Landing	HLC_02	01_w02	22	1	2021	27	1	2021	0	0	0	0	0	0	0
29	Ae. albopictus	Human Landing	HLC_03	01_w02	22	1	2021	27	1	2021	1	0	0	0	1	0	0
30	Ae. albopictus	Human Landing	HLC_04	01_w02	22	1	2021	27	1	2021	0	0	0	0	0	0	0
31	Ae. albopictus	Human Landing	HLC_05	01_w02	22	1	2021	27	1	2021	0	0	0	0	0	0	0
32	Ae. albopictus	Human Landing	HLC_06	01_w02	22	1	2021	27	1	2021	0	0	0	0	0	0	1
33	Ae. albopictus	Human Landing	HLC_07	01_w02	22	1	2021	27	1	2021	0	0	0	0	0	0	0
34	Ae. albopictus	Human Landing	HLC_08	01_w02	22	1	2021	27	1	2021	0	0	0	0	0	0	0
1	Ae. albopictus	BG Trap	BGSS_S1	02_w01	29	1	2021	29	1	2021	0	0	0	0	0	0	0
2	Ae. albopictus	BG Trap	BGSS_S2	02_w01	29	1	2021	29	1	2021	1	0	0	0	1	2	0
3	Ae. albopictus	BG Trap	BGSS_S3	02_w01	29	1	2021	29	1	2021	0	0	0	0	0	0	0
4	Ae. albopictus	BG Trap	BGSS_S4	02_w01	29	1	2021	29	1	2021	0	0	0	0	0	0	0
5	Ae. albopictus	BG Trap	BGSS_S5	02_w01	29	1	2021	29	1	2021	0	0	0	0	0	0	0
6	Ae. albopictus	BG Trap	BGSS_S6	02_w01	29	1	2021	29	1	2021	0	0	0	0	0	0	0
7	Ae. albopictus	BG Trap	BGSS_S7	02_w01	29	1	2021	29	1	2021	0	0	0	0	0	0	0
8	Ae. albopictus	BG Trap	BGSS_S8	02_w01	29	1	2021	29	1	2021	0	0	0	0	0	0	0
9	Ae. albopictus	BG Trap	BGSS_S9	02_w01	29	1	2021	29	1	2021	0	0	0	0	0	0	0
10	Ae. albopictus	BG Trap	BGSS_S10	02_w01	29	1	2021	29	1	2021	0	0	0	0	0	0	0
11	Ae. albopictus	BG Trap	BGSS_S11	02_w01	29	1	2021	29	1	2021	0	0	0	0	0	0	0
12	Ae. albopictus	BG Trap	BGSS_S12	02_w01	29	1	2021	29	1	2021	0	0	0	0	0	0	0
13	Ae. albopictus	BG Trap	BGSS_S13	02_w01	29	1	2021	29	1	2021	0	0	0	0	0	0	0
14	Ae. albopictus	BG Trap	BGSS_S14	02_w01	29	1	2021	29	1	2021	1	0	0	0	1	0	1
15	Ae. albopictus	BG Trap	BGSS_S15	02_w01	29	1	2021	29	1	2021	0	0	0	0	0	0	0
16	Ae. albopictus	BG Trap	BGSS_S16	02_w01	29	1	2021	29	1	2021	0	0	0	0	0	0	0
17	Ae. albopictus	BG Trap	BGSS_S17	02_w01	29	1	2021	29	1	2021	0	1	0	0	1	4	0
18	Ae. albopictus	BG Trap	BGSS_S18	02_w01	29	1	2021	29	1	2021	0	0	0	0	0	0	0
19	Ae. albopictus	BG Trap	BGSS_S19	02_w01	29	1	2021	29	1	2021	0	0	0	0	0	0	0
20	Ae. albopictus	BG Trap	BGSS_S20	02_w01	29	1	2021	29	1	2021	0	0	0	0	0	0	0
21	Ae. albopictus	BG Trap	BGSS_S21	02_w01	29	1	2021	29	1	2021	0	0	0	0	0	0	2
22	Ae. albopictus	BG Trap	BGSS_S22	02_w01	29	1	2021	29	1	2021	0	0	0	0	0	0	0
23	Ae. albopictus	BG Trap	BGSS_S23	02_w01	29	1	2021	29	1	2021	0	0	0	0	0	0	0
24	Ae. albopictus	BG Trap	BGSS_S24	02_w01	29	1	2021	29	1	2021	0	0	0	0	0	0	0
25	Ae. albopictus	BG Trap	BGSS_S25	02_w01	29	1	2021	29	1	2021	0	0	0	0	0	0	0
26	Ae. albopictus	BG Trap	BGSS_S26	02_w01	29	1	2021	29	1	2021	0	0	0	0	0	0	0
27	Ae. albopictus	Human Landing	HLC_01	02_w01	29	1	2021	29	1	2021	0	0	0	0	0	1	0
28	Ae. albopictus	Human Landing	HLC_02	02_w01	29	1	2021	29	1	2021	0	0	0	0	0	0	0
29	Ae. albopictus	Human Landing	HLC_03	02_w01	29	1	2021	29	1	2021	0	1	0	0	1	3	0
30	Ae. albopictus	Human Landing	HLC_04	02_w01	29	1	2021	29	1	2021	0	0	0	0	0	0	0
31	Ae. albopictus	Human Landing	HLC_05	02_w01	29	1	2021	29	1	2021	0	0	0	0	0	0	0
32	Ae. albopictus	Human Landing	HLC_06	02_w01	29	1	2021	29	1	2021	0	0	0	0	0	0	0
33	Ae. albopictus	Human Landing	HLC_07	02_w01	29	1	2021	29	1	2021	0	0	0	0	0	0	0
34	Ae. albopictus	Human Landing	HLC_08	02_w01	29	1	2021	29	1	2021	0	0	0	0	0	0	0
1	Ae. albopictus	BG Trap	BGSS_S1	02_w02	29	1	2021	1	2	2021	0	0	0	0	0	0	0
2	Ae. albopictus	BG Trap	BGSS_S2	02_w02	29	1	2021	1	2	2021	0	0	0	0	0	0	0
3	Ae. albopictus	BG Trap	BGSS_S3	02_w02	29	1	2021	1	2	2021	0	0	0	0	0	0	0
4	Ae. albopictus	BG Trap	BGSS_S4	02_w02	29	1	2021	1	2	2021	1	0	0	0	1	2	0
5	Ae. albopictus	BG Trap	BGSS_S5	02_w02	29	1	2021	1	2	2021	0	0	0	0	0	0	0
6	Ae. albopictus	BG Trap	BGSS_S6	02_w02	29	1	2021	1	2	2021	0	0	0	0	0	0	0
7	Ae. albopictus	BG Trap	BGSS_S7	02_w02	29	1	2021	1	2	2021	0	0	0	0	0	0	0
8	Ae. albopictus	BG Trap	BGSS_S8	02_w02	29	1	2021	1	2	2021	0	0	0	0	0	0	0
9	Ae. albopictus	BG Trap	BGSS_S9	02_w02	29	1	2021	1	2	2021	0	0	0	0	0	0	0
10	Ae. albopictus	BG Trap	BGSS_S10	02_w02	29	1	2021	1	2	2021	0	0	0	0	0	0	0
11	Ae. albopictus	BG Trap	BGSS_S11	02_w02	29	1	2021	1	2	2021	0	0	0	0	0	0	0
12	Ae. albopictus	BG Trap	BGSS_S12	02_w02	29	1	2021	1	2	2021	0	0	0	0	0	0	0
13	Ae. albopictus	BG Trap	BGSS_S13	02_w02	29	1	2021	1	2	2021	0	0	0	0	0	0	0
14	Ae. albopictus	BG Trap	BGSS_S14	02_w02	29	1	2021	1	2	2021	0	0	0	0	0	0	0
15	Ae. albopictus	BG Trap	BGSS_S15	02_w02	29	1	2021	1	2	2021	0	0	1	0	1	1	0
16	Ae. albopictus	BG Trap	BGSS_S16	02_w02	29	1	2021	1	2	2021	0	0	2	1	3	3	3
17	Ae. albopictus	BG Trap	BGSS_S17	02_w02	29	1	2021	1	2	2021	0	0	0	0	0	0	0
18	Ae. albopictus	BG Trap	BGSS_S18	02_w02	29	1	2021	1	2	2021	0	0	0	0	0	0	0
19	Ae. albopictus	BG Trap	BGSS_S19	02_w02	29	1	2021	1	2	2021	0	0	0	0	0	0	0
20	Ae. albopictus	BG Trap	BGSS_S20	02_w02	29	1	2021	1	2	2021	0	0	0	0	0	0	0
21	Ae. albopictus	BG Trap	BGSS_S21	02_w02	29	1	2021	1	2	2021	0	0	0	0	0	0	0
22	Ae. albopictus	BG Trap	BGSS_S22	02_w02	29	1	2021	1	2	2021	0	0	0	0	0	0	0
23	Ae. albopictus	BG Trap	BGSS_S23	02_w02	29	1	2021	1	2	2021	0	0	0	0	0	0	0
24	Ae. albopictus	BG Trap	BGSS_S24	02_w02	29	1	2021	1	2	2021	0	0	0	0	0	0	0
25	Ae. albopictus	BG Trap	BGSS_S25	02_w02	29	1	2021	1	2	2021	0	0	0	0	0	0	0
26	Ae. albopictus	BG Trap	BGSS_S26	02_w02	29	1	2021	1	2	2021	0	0	0	0	0	0	0
27	Ae. albopictus	Human Landing	HLC_01	02_w02	29	1	2021	1	2	2021	0	0	0	0	0	0	0
28	Ae. albopictus	Human Landing	HLC_02	02_w02	29	1	2021	1	2	2021	0	0	0	0	0	0	0
29	Ae. albopictus	Human Landing	HLC_03	02_w02	29	1	2021	1	2	2021	0	0	0	0	0	0	0
30	Ae. albopictus	Human Landing	HLC_04	02_w02	29	1	2021	1	2	2021	0	0	0	0	0	0	0
31	Ae. albopictus	Human Landing	HLC_05	02_w02	29	1	2021	1	2	2021	0	0	1	0	1	1	2
32	Ae. albopictus	Human Landing	HLC_06	02_w02	29	1	2021	1	2	2021	0	0	0	0	0	0	0
33	Ae. albopictus	Human Landing	HLC_07	02_w02	29	1	2021	1	2	2021	0	0	0	0	0	0	2
34	Ae. albopictus	Human Landing	HLC_08	02_w02	29	1	2021	1	2	2021	0	1	0	0	1	3	0
1	Ae. albopictus	BG Trap	BGSS_S1	02_w03	29	1	2021	3	2	2021	0	0	0	0	0	0	0
2	Ae. albopictus	BG Trap	BGSS_S2	02_w03	29	1	2021	3	2	2021	0	0	0	0	0	0	0
3	Ae. albopictus	BG Trap	BGSS_S3	02_w03	29	1	2021	3	2	2021	0	0	0	0	0	0	0
4	Ae. albopictus	BG Trap	BGSS_S4	02_w03	29	1	2021	3	2	2021	0	0	0	1	1	2	5
5	Ae. albopictus	BG Trap	BGSS_S5	02_w03	29	1	2021	3	2	2021	0	0	0	0	0	0	0
6	Ae. albopictus	BG Trap	BGSS_S6	02_w03	29	1	2021	3	2	2021	0	0	0	0	0	0	0
7	Ae. albopictus	BG Trap	BGSS_S7	02_w03	29	1	2021	3	2	2021	0	0	0	0	0	0	0
8	Ae. albopictus	BG Trap	BGSS_S8	02_w03	29	1	2021	3	2	2021	0	0	0	0	0	0	0
9	Ae. albopictus	BG Trap	BGSS_S9	02_w03	29	1	2021	3	2	2021	0	0	0	0	0	0	0
10	Ae. albopictus	BG Trap	BGSS_S10	02_w03	29	1	2021	3	2	2021	0	0	0	0	0	0	0
11	Ae. albopictus	BG Trap	BGSS_S11	02_w03	29	1	2021	3	2	2021	0	0	0	0	0	0	0
12	Ae. albopictus	BG Trap	BGSS_S12	02_w03	29	1	2021	3	2	2021	0	0	0	0	0	0	0
13	Ae. albopictus	BG Trap	BGSS_S13	02_w03	29	1	2021	3	2	2021	0	0	0	0	0	0	0
14	Ae. albopictus	BG Trap	BGSS_S14	02_w03	29	1	2021	3	2	2021	0	0	0	0	0	0	0
15	Ae. albopictus	BG Trap	BGSS_S15	02_w03	29	1	2021	3	2	2021	0	0	0	0	0	0	0
16	Ae. albopictus	BG Trap	BGSS_S16	02_w03	29	1	2021	3	2	2021	0	0	0	0	0	0	0
17	Ae. albopictus	BG Trap	BGSS_S17	02_w03	29	1	2021	3	2	2021	0	0	1	0	1	3	2
18	Ae. albopictus	BG Trap	BGSS_S18	02_w03	29	1	2021	3	2	2021	0	0	0	0	0	0	0
19	Ae. albopictus	BG Trap	BGSS_S19	02_w03	29	1	2021	3	2	2021	0	0	0	0	0	0	0
20	Ae. albopictus	BG Trap	BGSS_S20	02_w03	29	1	2021	3	2	2021	0	0	0	0	0	0	0
21	Ae. albopictus	BG Trap	BGSS_S21	02_w03	29	1	2021	3	2	2021	0	0	0	0	0	0	0
22	Ae. albopictus	BG Trap	BGSS_S22	02_w03	29	1	2021	3	2	2021	0	0	0	0	0	0	0
23	Ae. albopictus	BG Trap	BGSS_S23	02_w03	29	1	2021	3	2	2021	0	0	0	0	0	0	0
24	Ae. albopictus	BG Trap	BGSS_S24	02_w03	29	1	2021	3	2	2021	0	0	0	0	0	0	0
25	Ae. albopictus	BG Trap	BGSS_S25	02_w03	29	1	2021	3	2	2021	0	0	0	0	0	0	0
26	Ae. albopictus	BG Trap	BGSS_S26	02_w03	29	1	2021	3	2	2021	0	0	0	0	0	0	0
27	Ae. albopictus	Human Landing	HLC_01	02_w03	29	1	2021	3	2	2021	0	0	0	0	0	0	0
28	Ae. albopictus	Human Landing	HLC_02	02_w03	29	1	2021	3	2	2021	0	0	0	0	0	0	0
29	Ae. albopictus	Human Landing	HLC_03	02_w03	29	1	2021	3	2	2021	0	0	0	0	0	0	0
30	Ae. albopictus	Human Landing	HLC_04	02_w03	29	1	2021	3	2	2021	0	0	0	0	0	0	0
31	Ae. albopictus	Human Landing	HLC_05	02_w03	29	1	2021	3	2	2021	0	0	0	0	0	0	0
32	Ae. albopictus	Human Landing	HLC_06	02_w03	29	1	2021	3	2	2021	0	0	0	0	0	0	0
33	Ae. albopictus	Human Landing	HLC_07	02_w03	29	1	2021	3	2	2021	0	0	0	0	0	0	0
34	Ae. albopictus	Human Landing	HLC_08	02_w03	29	1	2021	3	2	2021	0	0	0	0	0	0	0
1	Ae. albopictus	BG Trap	BGSS_S1	03_w01	5	2	2021	5	2	2021	0	0	0	0	0	0	0
2	Ae. albopictus	BG Trap	BGSS_S2	03_w01	5	2	2021	5	2	2021	0	0	0	0	0	0	0
3	Ae. albopictus	BG Trap	BGSS_S3	03_w01	5	2	2021	5	2	2021	1	0	0	0	1	1	1
4	Ae. albopictus	BG Trap	BGSS_S4	03_w01	5	2	2021	5	2	2021	0	0	0	0	0	0	0
5	Ae. albopictus	BG Trap	BGSS_S5	03_w01	5	2	2021	5	2	2021	0	0	0	0	0	0	0
6	Ae. albopictus	BG Trap	BGSS_S6	03_w01	5	2	2021	5	2	2021	0	0	0	0	0	0	0
7	Ae. albopictus	BG Trap	BGSS_S7	03_w01	5	2	2021	5	2	2021	0	0	0	0	0	0	0
8	Ae. albopictus	BG Trap	BGSS_S8	03_w01	5	2	2021	5	2	2021	0	0	0	0	0	0	0
9	Ae. albopictus	BG Trap	BGSS_S9	03_w01	5	2	2021	5	2	2021	0	0	0	0	0	0	0
10	Ae. albopictus	BG Trap	BGSS_S10	03_w01	5	2	2021	5	2	2021	0	0	0	0	0	0	0
11	Ae. albopictus	BG Trap	BGSS_S11	03_w01	5	2	2021	5	2	2021	0	0	1	0	1	0	0
12	Ae. albopictus	BG Trap	BGSS_S12	03_w01	5	2	2021	5	2	2021	0	0	0	0	0	0	0
13	Ae. albopictus	BG Trap	BGSS_S13	03_w01	5	2	2021	5	2	2021	0	0	0	0	0	0	0
14	Ae. albopictus	BG Trap	BGSS_S14	03_w01	5	2	2021	5	2	2021	0	0	0	0	0	0	0
15	Ae. albopictus	BG Trap	BGSS_S15	03_w01	5	2	2021	5	2	2021	0	0	0	0	0	0	0
16	Ae. albopictus	BG Trap	BGSS_S16	03_w01	5	2	2021	5	2	2021	0	0	0	0	0	0	0
17	Ae. albopictus	BG Trap	BGSS_S17	03_w01	5	2	2021	5	2	2021	0	0	0	0	0	0	0
18	Ae. albopictus	BG Trap	BGSS_S18	03_w01	5	2	2021	5	2	2021	0	0	0	0	0	0	0
19	Ae. albopictus	BG Trap	BGSS_S19	03_w01	5	2	2021	5	2	2021	0	0	0	0	0	0	0
20	Ae. albopictus	BG Trap	BGSS_S20	03_w01	5	2	2021	5	2	2021	0	0	0	0	0	0	0
21	Ae. albopictus	BG Trap	BGSS_S21	03_w01	5	2	2021	5	2	2021	0	0	0	0	0	0	0
22	Ae. albopictus	BG Trap	BGSS_S22	03_w01	5	2	2021	5	2	2021	0	0	0	0	0	0	0
23	Ae. albopictus	BG Trap	BGSS_S23	03_w01	5	2	2021	5	2	2021	0	0	0	0	0	0	0
24	Ae. albopictus	BG Trap	BGSS_S24	03_w01	5	2	2021	5	2	2021	0	0	0	0	0	0	0
25	Ae. albopictus	BG Trap	BGSS_S25	03_w01	5	2	2021	5	2	2021	0	0	0	0	0	0	0
26	Ae. albopictus	BG Trap	BGSS_S26	03_w01	5	2	2021	5	2	2021	0	0	0	0	0	0	0
27	Ae. albopictus	Human Landing	HLC_01	03_w01	5	2	2021	5	2	2021	0	0	0	0	0	0	0
28	Ae. albopictus	Human Landing	HLC_02	03_w01	5	2	2021	5	2	2021	0	0	0	0	0	0	0
29	Ae. albopictus	Human Landing	HLC_03	03_w01	5	2	2021	5	2	2021	0	0	0	0	0	0	0
30	Ae. albopictus	Human Landing	HLC_04	03_w01	5	2	2021	5	2	2021	0	0	0	0	0	0	0
31	Ae. albopictus	Human Landing	HLC_05	03_w01	5	2	2021	5	2	2021	0	0	0	1	1	0	2
32	Ae. albopictus	Human Landing	HLC_06	03_w01	5	2	2021	5	2	2021	0	0	0	0	0	0	0
33	Ae. albopictus	Human Landing	HLC_07	03_w01	5	2	2021	5	2	2021	0	0	0	0	0	1	0
34	Ae. albopictus	Human Landing	HLC_08	03_w01	5	2	2021	5	2	2021	0	0	0	0	0	0	0
1	Ae. albopictus	BG Trap	BGSS_S1	03_w02	5	2	2021	8	2	2021	0	0	0	0	0	0	0
2	Ae. albopictus	BG Trap	BGSS_S2	03_w02	5	2	2021	8	2	2021	0	0	0	0	0	0	0
3	Ae. albopictus	BG Trap	BGSS_S3	03_w02	5	2	2021	8	2	2021	0	0	0	0	0	0	0
4	Ae. albopictus	BG Trap	BGSS_S4	03_w02	5	2	2021	8	2	2021	0	0	0	0	0	0	0
5	Ae. albopictus	BG Trap	BGSS_S5	03_w02	5	2	2021	8	2	2021	0	1	0	0	1	3	3
6	Ae. albopictus	BG Trap	BGSS_S6	03_w02	5	2	2021	8	2	2021	0	0	0	0	0	0	0
7	Ae. albopictus	BG Trap	BGSS_S7	03_w02	5	2	2021	8	2	2021	0	0	0	0	0	0	0
8	Ae. albopictus	BG Trap	BGSS_S8	03_w02	5	2	2021	8	2	2021	0	0	0	0	0	0	0
9	Ae. albopictus	BG Trap	BGSS_S9	03_w02	5	2	2021	8	2	2021	0	0	0	0	0	0	0
10	Ae. albopictus	BG Trap	BGSS_S10	03_w02	5	2	2021	8	2	2021	0	0	0	0	0	0	0
11	Ae. albopictus	BG Trap	BGSS_S11	03_w02	5	2	2021	8	2	2021	0	0	0	0	0	0	0
12	Ae. albopictus	BG Trap	BGSS_S12	03_w02	5	2	2021	8	2	2021	0	0	0	0	0	0	0
13	Ae. albopictus	BG Trap	BGSS_S13	03_w02	5	2	2021	8	2	2021	0	0	0	0	0	0	0
14	Ae. albopictus	BG Trap	BGSS_S14	03_w02	5	2	2021	8	2	2021	0	0	0	0	0	0	0
15	Ae. albopictus	BG Trap	BGSS_S15	03_w02	5	2	2021	8	2	2021	0	0	0	0	0	0	0
16	Ae. albopictus	BG Trap	BGSS_S16	03_w02	5	2	2021	8	2	2021	0	0	0	0	0	0	0
17	Ae. albopictus	BG Trap	BGSS_S17	03_w02	5	2	2021	8	2	2021	0	0	0	0	0	0	0
18	Ae. albopictus	BG Trap	BGSS_S18	03_w02	5	2	2021	8	2	2021	0	0	0	0	0	0	0
19	Ae. albopictus	BG Trap	BGSS_S19	03_w02	5	2	2021	8	2	2021	2	0	0	0	2	2	2
20	Ae. albopictus	BG Trap	BGSS_S20	03_w02	5	2	2021	8	2	2021	0	0	0	0	0	0	0
21	Ae. albopictus	BG Trap	BGSS_S21	03_w02	5	2	2021	8	2	2021	0	0	0	0	0	0	0
22	Ae. albopictus	BG Trap	BGSS_S22	03_w02	5	2	2021	8	2	2021	0	0	0	0	0	0	0
23	Ae. albopictus	BG Trap	BGSS_S23	03_w02	5	2	2021	8	2	2021	0	0	0	0	0	0	0
24	Ae. albopictus	BG Trap	BGSS_S24	03_w02	5	2	2021	8	2	2021	0	0	0	0	0	0	0
25	Ae. albopictus	BG Trap	BGSS_S25	03_w02	5	2	2021	8	2	2021	0	0	0	0	0	0	0
26	Ae. albopictus	BG Trap	BGSS_S26	03_w02	5	2	2021	8	2	2021	0	0	0	0	0	0	0
27	Ae. albopictus	Human Landing	HLC_01	03_w02	5	2	2021	8	2	2021	0	0	0	0	0	0	0
28	Ae. albopictus	Human Landing	HLC_02	03_w02	5	2	2021	8	2	2021	0	0	0	0	0	0	0
29	Ae. albopictus	Human Landing	HLC_03	03_w02	5	2	2021	8	2	2021	0	0	0	0	0	0	0
30	Ae. albopictus	Human Landing	HLC_04	03_w02	5	2	2021	8	2	2021	0	0	0	0	0	0	0
31	Ae. albopictus	Human Landing	HLC_05	03_w02	5	2	2021	8	2	2021	0	0	0	0	0	0	2
32	Ae. albopictus	Human Landing	HLC_06	03_w02	5	2	2021	8	2	2021	0	0	0	0	0	0	0
33	Ae. albopictus	Human Landing	HLC_07	03_w02	5	2	2021	8	2	2021	0	0	0	0	0	0	0
34	Ae. albopictus	Human Landing	HLC_08	03_w02	5	2	2021	8	2	2021	0	0	0	0	0	0	0
1	Ae. albopictus	BG Trap	BGSS_S1	03_w03	5	2	2021	10	2	2021	0	0	0	0	0	0	0
2	Ae. albopictus	BG Trap	BGSS_S2	03_w03	5	2	2021	10	2	2021	1	0	0	0	1	3	4
3	Ae. albopictus	BG Trap	BGSS_S3	03_w03	5	2	2021	10	2	2021	0	0	0	0	0	0	0
4	Ae. albopictus	BG Trap	BGSS_S4	03_w03	5	2	2021	10	2	2021	0	1	0	0	1	4	2
5	Ae. albopictus	BG Trap	BGSS_S5	03_w03	5	2	2021	10	2	2021	0	0	0	0	0	0	0
6	Ae. albopictus	BG Trap	BGSS_S6	03_w03	5	2	2021	10	2	2021	0	0	0	0	0	0	0
7	Ae. albopictus	BG Trap	BGSS_S7	03_w03	5	2	2021	10	2	2021	0	0	0	0	0	0	0
8	Ae. albopictus	BG Trap	BGSS_S8	03_w03	5	2	2021	10	2	2021	0	0	0	0	0	0	0
9	Ae. albopictus	BG Trap	BGSS_S9	03_w03	5	2	2021	10	2	2021	0	0	0	0	0	0	0
10	Ae. albopictus	BG Trap	BGSS_S10	03_w03	5	2	2021	10	2	2021	0	0	0	0	0	0	0
11	Ae. albopictus	BG Trap	BGSS_S11	03_w03	5	2	2021	10	2	2021	0	0	0	0	0	0	0
12	Ae. albopictus	BG Trap	BGSS_S12	03_w03	5	2	2021	10	2	2021	0	0	0	0	0	0	0
13	Ae. albopictus	BG Trap	BGSS_S13	03_w03	5	2	2021	10	2	2021	0	0	0	0	0	0	0
14	Ae. albopictus	BG Trap	BGSS_S14	03_w03	5	2	2021	10	2	2021	0	0	0	0	0	0	0
15	Ae. albopictus	BG Trap	BGSS_S15	03_w03	5	2	2021	10	2	2021	0	0	0	0	0	0	0
16	Ae. albopictus	BG Trap	BGSS_S16	03_w03	5	2	2021	10	2	2021	0	0	0	0	0	0	0
17	Ae. albopictus	BG Trap	BGSS_S17	03_w03	5	2	2021	10	2	2021	0	0	0	0	0	0	0
18	Ae. albopictus	BG Trap	BGSS_S18	03_w03	5	2	2021	10	2	2021	0	0	0	0	0	0	0
19	Ae. albopictus	BG Trap	BGSS_S19	03_w03	5	2	2021	10	2	2021	0	0	0	0	0	0	0
20	Ae. albopictus	BG Trap	BGSS_S20	03_w03	5	2	2021	10	2	2021	0	0	0	0	0	0	0
21	Ae. albopictus	BG Trap	BGSS_S21	03_w03	5	2	2021	10	2	2021	0	0	0	0	0	0	0
22	Ae. albopictus	BG Trap	BGSS_S22	03_w03	5	2	2021	10	2	2021	0	0	0	0	0	0	0
23	Ae. albopictus	BG Trap	BGSS_S23	03_w03	5	2	2021	10	2	2021	0	0	0	0	0	0	0
24	Ae. albopictus	BG Trap	BGSS_S24	03_w03	5	2	2021	10	2	2021	0	0	0	0	0	0	0
25	Ae. albopictus	BG Trap	BGSS_S25	03_w03	5	2	2021	10	2	2021	0	0	0	0	0	0	0
26	Ae. albopictus	BG Trap	BGSS_S26	03_w03	5	2	2021	10	2	2021	0	0	0	0	0	0	0
27	Ae. albopictus	Human Landing	HLC_01	03_w03	5	2	2021	10	2	2021	0	0	0	0	0	0	0
28	Ae. albopictus	Human Landing	HLC_02	03_w03	5	2	2021	10	2	2021	0	0	0	0	0	0	0
29	Ae. albopictus	Human Landing	HLC_03	03_w03	5	2	2021	10	2	2021	0	0	0	0	0	0	1
30	Ae. albopictus	Human Landing	HLC_04	03_w03	5	2	2021	10	2	2021	0	0	0	0	0	0	0
31	Ae. albopictus	Human Landing	HLC_05	03_w03	5	2	2021	10	2	2021	0	0	0	0	0	0	1
32	Ae. albopictus	Human Landing	HLC_06	03_w03	5	2	2021	10	2	2021	0	0	0	0	0	0	0
33	Ae. albopictus	Human Landing	HLC_07	03_w03	5	2	2021	10	2	2021	0	0	0	0	0	0	0
34	Ae. albopictus	Human Landing	HLC_08	03_w03	5	2	2021	10	2	2021	0	0	0	0	0	0	0
1	Ae. albopictus	BG Trap	BGSS_S1	04_w01	12	2	2021	12	2	2021	0	0	0	0	0	0	0
2	Ae. albopictus	BG Trap	BGSS_S2	04_w01	12	2	2021	12	2	2021	0	0	0	0	0	0	0
3	Ae. albopictus	BG Trap	BGSS_S3	04_w01	12	2	2021	12	2	2021	0	0	0	0	0	0	0
4	Ae. albopictus	BG Trap	BGSS_S4	04_w01	12	2	2021	12	2	2021	1	1	0	0	2	2	1
5	Ae. albopictus	BG Trap	BGSS_S5	04_w01	12	2	2021	12	2	2021	0	0	0	0	0	0	0
6	Ae. albopictus	BG Trap	BGSS_S6	04_w01	12	2	2021	12	2	2021	0	0	0	0	0	0	0
7	Ae. albopictus	BG Trap	BGSS_S7	04_w01	12	2	2021	12	2	2021	0	0	0	0	0	0	0
8	Ae. albopictus	BG Trap	BGSS_S8	04_w01	12	2	2021	12	2	2021	0	0	0	0	0	0	0
9	Ae. albopictus	BG Trap	BGSS_S9	04_w01	12	2	2021	12	2	2021	0	0	0	0	0	0	0
10	Ae. albopictus	BG Trap	BGSS_S10	04_w01	12	2	2021	12	2	2021	0	0	0	0	0	0	0
11	Ae. albopictus	BG Trap	BGSS_S11	04_w01	12	2	2021	12	2	2021	0	0	0	0	0	0	0
12	Ae. albopictus	BG Trap	BGSS_S12	04_w01	12	2	2021	12	2	2021	0	0	0	0	0	0	0
13	Ae. albopictus	BG Trap	BGSS_S13	04_w01	12	2	2021	12	2	2021	0	0	0	0	0	0	0
14	Ae. albopictus	BG Trap	BGSS_S14	04_w01	12	2	2021	12	2	2021	0	0	0	0	0	0	0
15	Ae. albopictus	BG Trap	BGSS_S15	04_w01	12	2	2021	12	2	2021	0	0	0	0	0	0	0
16	Ae. albopictus	BG Trap	BGSS_S16	04_w01	12	2	2021	12	2	2021	0	0	0	0	0	0	0
17	Ae. albopictus	BG Trap	BGSS_S17	04_w01	12	2	2021	12	2	2021	0	0	0	0	0	0	0
18	Ae. albopictus	BG Trap	BGSS_S18	04_w01	12	2	2021	12	2	2021	0	0	0	0	0	0	0
19	Ae. albopictus	BG Trap	BGSS_S19	04_w01	12	2	2021	12	2	2021	0	0	0	0	0	0	0
20	Ae. albopictus	BG Trap	BGSS_S20	04_w01	12	2	2021	12	2	2021	0	0	0	0	0	0	0
21	Ae. albopictus	BG Trap	BGSS_S21	04_w01	12	2	2021	12	2	2021	0	0	1	1	2	4	6
22	Ae. albopictus	BG Trap	BGSS_S22	04_w01	12	2	2021	12	2	2021	0	0	0	0	0	0	0
23	Ae. albopictus	BG Trap	BGSS_S23	04_w01	12	2	2021	12	2	2021	0	0	0	0	0	0	0
24	Ae. albopictus	BG Trap	BGSS_S24	04_w01	12	2	2021	12	2	2021	0	0	0	0	0	0	0
25	Ae. albopictus	BG Trap	BGSS_S25	04_w01	12	2	2021	12	2	2021	0	0	0	0	0	0	0
26	Ae. albopictus	BG Trap	BGSS_S26	04_w01	12	2	2021	12	2	2021	0	0	0	0	0	2	0
27	Ae. albopictus	Human Landing	HLC_01	04_w01	12	2	2021	12	2	2021	0	0	0	0	0	0	0
28	Ae. albopictus	Human Landing	HLC_02	04_w01	12	2	2021	12	2	2021	0	0	0	0	0	0	0
29	Ae. albopictus	Human Landing	HLC_03	04_w01	12	2	2021	12	2	2021	0	0	0	0	0	0	0
30	Ae. albopictus	Human Landing	HLC_04	04_w01	12	2	2021	12	2	2021	0	0	0	1	1	1	3
31	Ae. albopictus	Human Landing	HLC_05	04_w01	12	2	2021	12	2	2021	0	0	0	0	0	0	0
32	Ae. albopictus	Human Landing	HLC_06	04_w01	12	2	2021	12	2	2021	0	0	0	0	0	0	0
33	Ae. albopictus	Human Landing	HLC_07	04_w01	12	2	2021	12	2	2021	0	0	0	0	0	1	0
34	Ae. albopictus	Human Landing	HLC_08	04_w01	12	2	2021	12	2	2021	0	0	0	0	0	0	0
1	Ae. albopictus	BG Trap	BGSS_S1	04_w01	12	2	2021	15	2	2021	0	0	0	0	0	0	0
2	Ae. albopictus	BG Trap	BGSS_S2	04_w01	12	2	2021	15	2	2021	0	0	0	1	1	2	0
3	Ae. albopictus	BG Trap	BGSS_S3	04_w01	12	2	2021	15	2	2021	0	0	0	0	0	0	0
4	Ae. albopictus	BG Trap	BGSS_S4	04_w01	12	2	2021	15	2	2021	0	0	0	0	0	0	0
5	Ae. albopictus	BG Trap	BGSS_S5	04_w01	12	2	2021	15	2	2021	0	0	0	0	0	0	0
6	Ae. albopictus	BG Trap	BGSS_S6	04_w01	12	2	2021	15	2	2021	0	0	0	0	0	0	0
7	Ae. albopictus	BG Trap	BGSS_S7	04_w01	12	2	2021	15	2	2021	0	0	0	0	0	0	0
8	Ae. albopictus	BG Trap	BGSS_S8	04_w01	12	2	2021	15	2	2021	0	0	0	0	0	0	0
9	Ae. albopictus	BG Trap	BGSS_S9	04_w01	12	2	2021	15	2	2021	0	0	0	0	0	0	0
10	Ae. albopictus	BG Trap	BGSS_S10	04_w01	12	2	2021	15	2	2021	0	0	0	0	0	0	0
11	Ae. albopictus	BG Trap	BGSS_S11	04_w01	12	2	2021	15	2	2021	0	0	0	0	0	0	0
12	Ae. albopictus	BG Trap	BGSS_S12	04_w01	12	2	2021	15	2	2021	0	0	0	0	0	0	0
13	Ae. albopictus	BG Trap	BGSS_S13	04_w01	12	2	2021	15	2	2021	0	0	0	0	0	0	0
14	Ae. albopictus	BG Trap	BGSS_S14	04_w01	12	2	2021	15	2	2021	0	0	0	0	0	0	0
15	Ae. albopictus	BG Trap	BGSS_S15	04_w01	12	2	2021	15	2	2021	0	0	0	0	0	0	0
16	Ae. albopictus	BG Trap	BGSS_S16	04_w01	12	2	2021	15	2	2021	0	0	0	0	0	0	0
17	Ae. albopictus	BG Trap	BGSS_S17	04_w01	12	2	2021	15	2	2021	1	0	1	0	2	3	4
18	Ae. albopictus	BG Trap	BGSS_S18	04_w01	12	2	2021	15	2	2021	0	0	0	0	0	0	0
19	Ae. albopictus	BG Trap	BGSS_S19	04_w01	12	2	2021	15	2	2021	0	0	0	0	0	0	0
20	Ae. albopictus	BG Trap	BGSS_S20	04_w01	12	2	2021	15	2	2021	0	0	0	0	0	0	0
21	Ae. albopictus	BG Trap	BGSS_S21	04_w01	12	2	2021	15	2	2021	0	0	0	0	0	0	0
22	Ae. albopictus	BG Trap	BGSS_S22	04_w01	12	2	2021	15	2	2021	0	0	0	0	0	0	0
23	Ae. albopictus	BG Trap	BGSS_S23	04_w01	12	2	2021	15	2	2021	0	0	0	0	0	0	0
24	Ae. albopictus	BG Trap	BGSS_S24	04_w01	12	2	2021	15	2	2021	0	0	0	0	0	1	0
25	Ae. albopictus	BG Trap	BGSS_S25	04_w01	12	2	2021	15	2	2021	0	0	0	0	0	0	0
26	Ae. albopictus	BG Trap	BGSS_S26	04_w01	12	2	2021	15	2	2021	0	0	0	0	0	0	0
27	Ae. albopictus	Human Landing	HLC_01	04_w01	12	2	2021	15	2	2021	0	0	0	0	0	0	0
28	Ae. albopictus	Human Landing	HLC_02	04_w01	12	2	2021	15	2	2021	0	0	0	0	0	0	0
29	Ae. albopictus	Human Landing	HLC_03	04_w01	12	2	2021	15	2	2021	0	0	0	0	0	0	0
30	Ae. albopictus	Human Landing	HLC_04	04_w01	12	2	2021	15	2	2021	0	0	0	0	0	0	0
31	Ae. albopictus	Human Landing	HLC_05	04_w01	12	2	2021	15	2	2021	0	0	0	0	0	0	0
32	Ae. albopictus	Human Landing	HLC_06	04_w01	12	2	2021	15	2	2021	0	0	1	0	1	4	1
33	Ae. albopictus	Human Landing	HLC_07	04_w01	12	2	2021	15	2	2021	0	0	0	0	0	0	0
34	Ae. albopictus	Human Landing	HLC_08	04_w01	12	2	2021	15	2	2021	0	0	0	0	0	0	0
1	Ae. albopictus	BG Trap	BGSS_S1	04_w02	12	2	2021	17	2	2021	0	0	0	0	0	0	0
2	Ae. albopictus	BG Trap	BGSS_S2	04_w02	12	2	2021	17	2	2021	0	0	0	0	0	1	0
3	Ae. albopictus	BG Trap	BGSS_S3	04_w02	12	2	2021	17	2	2021	0	0	0	0	0	0	0
4	Ae. albopictus	BG Trap	BGSS_S4	04_w02	12	2	2021	17	2	2021	0	0	0	0	0	0	0
5	Ae. albopictus	BG Trap	BGSS_S5	04_w02	12	2	2021	17	2	2021	0	0	0	1	1	2	2
6	Ae. albopictus	BG Trap	BGSS_S6	04_w02	12	2	2021	17	2	2021	0	0	0	0	0	0	0
7	Ae. albopictus	BG Trap	BGSS_S7	04_w02	12	2	2021	17	2	2021	0	0	0	0	0	0	0
8	Ae. albopictus	BG Trap	BGSS_S8	04_w02	12	2	2021	17	2	2021	0	0	0	0	0	0	0
9	Ae. albopictus	BG Trap	BGSS_S9	04_w02	12	2	2021	17	2	2021	0	0	0	0	0	0	0
10	Ae. albopictus	BG Trap	BGSS_S10	04_w02	12	2	2021	17	2	2021	0	0	0	0	0	3	0
11	Ae. albopictus	BG Trap	BGSS_S11	04_w02	12	2	2021	17	2	2021	0	0	0	0	0	0	0
12	Ae. albopictus	BG Trap	BGSS_S12	04_w02	12	2	2021	17	2	2021	0	0	0	0	0	0	0
13	Ae. albopictus	BG Trap	BGSS_S13	04_w02	12	2	2021	17	2	2021	0	0	0	0	0	0	0
14	Ae. albopictus	BG Trap	BGSS_S14	04_w02	12	2	2021	17	2	2021	0	2	0	0	2	0	5
15	Ae. albopictus	BG Trap	BGSS_S15	04_w02	12	2	2021	17	2	2021	0	0	0	0	0	0	0
16	Ae. albopictus	BG Trap	BGSS_S16	04_w02	12	2	2021	17	2	2021	0	0	0	0	0	0	0
17	Ae. albopictus	BG Trap	BGSS_S17	04_w02	12	2	2021	17	2	2021	1	0	0	0	1	2	0
18	Ae. albopictus	BG Trap	BGSS_S18	04_w02	12	2	2021	17	2	2021	0	0	0	0	0	0	0
19	Ae. albopictus	BG Trap	BGSS_S19	04_w02	12	2	2021	17	2	2021	0	0	0	0	0	0	0
20	Ae. albopictus	BG Trap	BGSS_S20	04_w02	12	2	2021	17	2	2021	0	0	0	0	0	0	0
21	Ae. albopictus	BG Trap	BGSS_S21	04_w02	12	2	2021	17	2	2021	0	0	0	0	0	0	0
22	Ae. albopictus	BG Trap	BGSS_S22	04_w02	12	2	2021	17	2	2021	0	0	0	0	0	0	0
23	Ae. albopictus	BG Trap	BGSS_S23	04_w02	12	2	2021	17	2	2021	0	0	0	0	0	0	0
24	Ae. albopictus	BG Trap	BGSS_S24	04_w02	12	2	2021	17	2	2021	0	0	0	0	0	0	0
25	Ae. albopictus	BG Trap	BGSS_S25	04_w02	12	2	2021	17	2	2021	0	0	0	0	0	0	0
26	Ae. albopictus	BG Trap	BGSS_S26	04_w02	12	2	2021	17	2	2021	0	0	0	0	0	0	0
27	Ae. albopictus	Human Landing	HLC_01	04_w02	12	2	2021	17	2	2021	0	0	0	0	0	0	0
28	Ae. albopictus	Human Landing	HLC_02	04_w02	12	2	2021	17	2	2021	0	0	0	0	0	0	0
29	Ae. albopictus	Human Landing	HLC_03	04_w02	12	2	2021	17	2	2021	0	0	0	1	1	3	0
30	Ae. albopictus	Human Landing	HLC_04	04_w02	12	2	2021	17	2	2021	0	0	0	0	0	0	0
31	Ae. albopictus	Human Landing	HLC_05	04_w02	12	2	2021	17	2	2021	0	0	0	0	0	0	0
32	Ae. albopictus	Human Landing	HLC_06	04_w02	12	2	2021	17	2	2021	0	0	0	0	0	0	0
33	Ae. albopictus	Human Landing	HLC_07	04_w02	12	2	2021	17	2	2021	0	0	0	0	0	0	2
34	Ae. albopictus	Human Landing	HLC_08	04_w02	12	2	2021	17	2	2021	0	0	0	0	0	0	0
1	Ae. albopictus	BG Trap	BGSS_S1	04_w03	12	2	2021	19	2	2021	0	0	0	0	0	0	0
2	Ae. albopictus	BG Trap	BGSS_S2	04_w03	12	2	2021	19	2	2021	0	0	0	0	0	0	0
3	Ae. albopictus	BG Trap	BGSS_S3	04_w03	12	2	2021	19	2	2021	0	0	0	0	0	0	0
4	Ae. albopictus	BG Trap	BGSS_S4	04_w03	12	2	2021	19	2	2021	0	0	0	0	0	0	0
5	Ae. albopictus	BG Trap	BGSS_S5	04_w03	12	2	2021	19	2	2021	0	0	0	0	0	0	0
6	Ae. albopictus	BG Trap	BGSS_S6	04_w03	12	2	2021	19	2	2021	0	0	0	0	0	0	0
7	Ae. albopictus	BG Trap	BGSS_S7	04_w03	12	2	2021	19	2	2021	0	0	0	0	0	0	0
8	Ae. albopictus	BG Trap	BGSS_S8	04_w03	12	2	2021	19	2	2021	0	0	0	0	0	0	0
9	Ae. albopictus	BG Trap	BGSS_S9	04_w03	12	2	2021	19	2	2021	0	0	0	0	0	0	0
10	Ae. albopictus	BG Trap	BGSS_S10	04_w03	12	2	2021	19	2	2021	0	0	0	0	0	0	0
11	Ae. albopictus	BG Trap	BGSS_S11	04_w03	12	2	2021	19	2	2021	0	0	0	0	0	0	0
12	Ae. albopictus	BG Trap	BGSS_S12	04_w03	12	2	2021	19	2	2021	1	0	0	0	1	4	1
13	Ae. albopictus	BG Trap	BGSS_S13	04_w03	12	2	2021	19	2	2021	0	0	0	0	0	0	0
14	Ae. albopictus	BG Trap	BGSS_S14	04_w03	12	2	2021	19	2	2021	0	0	0	0	0	0	0
15	Ae. albopictus	BG Trap	BGSS_S15	04_w03	12	2	2021	19	2	2021	0	0	0	0	0	2	0
16	Ae. albopictus	BG Trap	BGSS_S16	04_w03	12	2	2021	19	2	2021	0	0	0	0	0	0	0
17	Ae. albopictus	BG Trap	BGSS_S17	04_w03	12	2	2021	19	2	2021	0	0	0	0	0	0	0
18	Ae. albopictus	BG Trap	BGSS_S18	04_w03	12	2	2021	19	2	2021	0	0	0	0	0	0	0
19	Ae. albopictus	BG Trap	BGSS_S19	04_w03	12	2	2021	19	2	2021	0	0	0	0	0	1	0
20	Ae. albopictus	BG Trap	BGSS_S20	04_w03	12	2	2021	19	2	2021	0	0	0	0	0	0	0
21	Ae. albopictus	BG Trap	BGSS_S21	04_w03	12	2	2021	19	2	2021	0	0	0	0	0	0	0
22	Ae. albopictus	BG Trap	BGSS_S22	04_w03	12	2	2021	19	2	2021	0	0	0	0	0	0	0
23	Ae. albopictus	BG Trap	BGSS_S23	04_w03	12	2	2021	19	2	2021	0	0	0	0	0	0	0
24	Ae. albopictus	BG Trap	BGSS_S24	04_w03	12	2	2021	19	2	2021	0	0	0	0	0	0	0
25	Ae. albopictus	BG Trap	BGSS_S25	04_w03	12	2	2021	19	2	2021	0	0	0	0	0	0	0
26	Ae. albopictus	BG Trap	BGSS_S26	04_w03	12	2	2021	19	2	2021	0	0	0	0	0	0	0
27	Ae. albopictus	Human Landing	HLC_01	04_w03	12	2	2021	19	2	2021	0	0	0	0	0	0	0
28	Ae. albopictus	Human Landing	HLC_02	04_w03	12	2	2021	19	2	2021	0	0	0	0	0	0	0
29	Ae. albopictus	Human Landing	HLC_03	04_w03	12	2	2021	19	2	2021	0	0	0	0	0	1	0
30	Ae. albopictus	Human Landing	HLC_04	04_w03	12	2	2021	19	2	2021	0	0	0	0	0	0	2
31	Ae. albopictus	Human Landing	HLC_05	04_w03	12	2	2021	19	2	2021	0	0	0	0	0	0	0
32	Ae. albopictus	Human Landing	HLC_06	04_w03	12	2	2021	19	2	2021	0	0	0	0	0	0	0
33	Ae. albopictus	Human Landing	HLC_07	04_w03	12	2	2021	19	2	2021	0	0	0	0	0	0	0
34	Ae. albopictus	Human Landing	HLC_08	04_w03	12	2	2021	19	2	2021	0	0	0	0	0	0	0
1	Ae. albopictus	BG Trap	BGSS_S1	04_w04	12	2	2021	22	2	2021	0	0	0	0	0	0	0
2	Ae. albopictus	BG Trap	BGSS_S2	04_w04	12	2	2021	22	2	2021	1	0	0	0	1	2	0
3	Ae. albopictus	BG Trap	BGSS_S3	04_w04	12	2	2021	22	2	2021	0	0	0	0	0	0	0
4	Ae. albopictus	BG Trap	BGSS_S4	04_w04	12	2	2021	22	2	2021	0	0	0	0	0	0	0
5	Ae. albopictus	BG Trap	BGSS_S5	04_w04	12	2	2021	22	2	2021	0	0	0	0	0	0	0
6	Ae. albopictus	BG Trap	BGSS_S6	04_w04	12	2	2021	22	2	2021	0	0	0	0	0	0	0
7	Ae. albopictus	BG Trap	BGSS_S7	04_w04	12	2	2021	22	2	2021	0	0	0	0	0	0	0
8	Ae. albopictus	BG Trap	BGSS_S8	04_w04	12	2	2021	22	2	2021	0	0	0	0	0	0	0
9	Ae. albopictus	BG Trap	BGSS_S9	04_w04	12	2	2021	22	2	2021	0	0	0	0	0	0	0
10	Ae. albopictus	BG Trap	BGSS_S10	04_w04	12	2	2021	22	2	2021	0	0	0	0	0	0	0
11	Ae. albopictus	BG Trap	BGSS_S11	04_w04	12	2	2021	22	2	2021	0	0	0	0	0	0	0
12	Ae. albopictus	BG Trap	BGSS_S12	04_w04	12	2	2021	22	2	2021	0	0	0	0	0	0	0
13	Ae. albopictus	BG Trap	BGSS_S13	04_w04	12	2	2021	22	2	2021	0	0	0	0	0	0	0
14	Ae. albopictus	BG Trap	BGSS_S14	04_w04	12	2	2021	22	2	2021	0	0	0	0	0	0	0
15	Ae. albopictus	BG Trap	BGSS_S15	04_w04	12	2	2021	22	2	2021	0	0	0	0	0	0	0
16	Ae. albopictus	BG Trap	BGSS_S16	04_w04	12	2	2021	22	2	2021	0	0	0	0	0	0	0
17	Ae. albopictus	BG Trap	BGSS_S17	04_w04	12	2	2021	22	2	2021	0	0	0	1	1	2	5
18	Ae. albopictus	BG Trap	BGSS_S18	04_w04	12	2	2021	22	2	2021	0	0	0	0	0	0	0
19	Ae. albopictus	BG Trap	BGSS_S19	04_w04	12	2	2021	22	2	2021	0	0	0	0	0	0	0
20	Ae. albopictus	BG Trap	BGSS_S20	04_w04	12	2	2021	22	2	2021	0	0	0	0	0	0	0
21	Ae. albopictus	BG Trap	BGSS_S21	04_w04	12	2	2021	22	2	2021	0	0	0	0	0	0	0
22	Ae. albopictus	BG Trap	BGSS_S22	04_w04	12	2	2021	22	2	2021	0	0	0	0	0	0	0
23	Ae. albopictus	BG Trap	BGSS_S23	04_w04	12	2	2021	22	2	2021	0	0	0	0	0	0	0
24	Ae. albopictus	BG Trap	BGSS_S24	04_w04	12	2	2021	22	2	2021	0	0	0	0	0	0	0
25	Ae. albopictus	BG Trap	BGSS_S25	04_w04	12	2	2021	22	2	2021	0	0	0	0	0	0	1
26	Ae. albopictus	BG Trap	BGSS_S26	04_w04	12	2	2021	22	2	2021	0	0	0	0	0	0	0
27	Ae. albopictus	Human Landing	HLC_01	04_w04	12	2	2021	22	2	2021	0	0	0	0	0	0	0
28	Ae. albopictus	Human Landing	HLC_02	04_w04	12	2	2021	22	2	2021	0	0	0	0	0	0	0
29	Ae. albopictus	Human Landing	HLC_03	04_w04	12	2	2021	22	2	2021	0	0	0	0	0	0	0
30	Ae. albopictus	Human Landing	HLC_04	04_w04	12	2	2021	22	2	2021	0	0	0	0	0	0	0
31	Ae. albopictus	Human Landing	HLC_05	04_w04	12	2	2021	22	2	2021	0	0	0	0	0	0	0
32	Ae. albopictus	Human Landing	HLC_06	04_w04	12	2	2021	22	2	2021	0	0	0	0	0	0	0
33	Ae. albopictus	Human Landing	HLC_07	04_w04	12	2	2021	22	2	2021	0	0	0	0	0	0	0
34	Ae. albopictus	Human Landing	HLC_08	04_w04	12	2	2021	22	2	2021	0	0	0	0	0	0	0
1	Ae. albopictus	BG Trap	BGSS_S1	04_w05	12	2	2021	24	2	2021	0	0	0	0	0	0	0
2	Ae. albopictus	BG Trap	BGSS_S2	04_w05	12	2	2021	24	2	2021	0	0	0	0	0	0	0
3	Ae. albopictus	BG Trap	BGSS_S3	04_w05	12	2	2021	24	2	2021	0	0	0	0	0	0	0
4	Ae. albopictus	BG Trap	BGSS_S4	04_w05	12	2	2021	24	2	2021	0	0	0	0	0	0	0
5	Ae. albopictus	BG Trap	BGSS_S5	04_w05	12	2	2021	24	2	2021	0	0	0	0	0	2	0
6	Ae. albopictus	BG Trap	BGSS_S6	04_w05	12	2	2021	24	2	2021	0	0	0	0	0	0	0
7	Ae. albopictus	BG Trap	BGSS_S7	04_w05	12	2	2021	24	2	2021	0	0	0	0	0	0	0
8	Ae. albopictus	BG Trap	BGSS_S8	04_w05	12	2	2021	24	2	2021	0	0	0	0	0	0	0
9	Ae. albopictus	BG Trap	BGSS_S9	04_w05	12	2	2021	24	2	2021	0	0	0	0	0	0	0
10	Ae. albopictus	BG Trap	BGSS_S10	04_w05	12	2	2021	24	2	2021	0	0	0	0	0	0	0
11	Ae. albopictus	BG Trap	BGSS_S11	04_w05	12	2	2021	24	2	2021	0	0	0	0	0	0	0
12	Ae. albopictus	BG Trap	BGSS_S12	04_w05	12	2	2021	24	2	2021	0	0	0	0	0	0	0
13	Ae. albopictus	BG Trap	BGSS_S13	04_w05	12	2	2021	24	2	2021	0	0	0	0	0	0	0
14	Ae. albopictus	BG Trap	BGSS_S14	04_w05	12	2	2021	24	2	2021	0	0	1	1	2	3	1
15	Ae. albopictus	BG Trap	BGSS_S15	04_w05	12	2	2021	24	2	2021	0	0	0	0	0	0	0
16	Ae. albopictus	BG Trap	BGSS_S16	04_w05	12	2	2021	24	2	2021	0	0	0	0	0	0	0
17	Ae. albopictus	BG Trap	BGSS_S17	04_w05	12	2	2021	24	2	2021	0	0	1	1	2	3	3
18	Ae. albopictus	BG Trap	BGSS_S18	04_w05	12	2	2021	24	2	2021	0	0	0	0	0	2	0
19	Ae. albopictus	BG Trap	BGSS_S19	04_w05	12	2	2021	24	2	2021	0	0	0	0	0	0	0
20	Ae. albopictus	BG Trap	BGSS_S20	04_w05	12	2	2021	24	2	2021	0	0	0	0	0	0	0
21	Ae. albopictus	BG Trap	BGSS_S21	04_w05	12	2	2021	24	2	2021	0	0	0	0	0	0	0
22	Ae. albopictus	BG Trap	BGSS_S22	04_w05	12	2	2021	24	2	2021	0	0	0	0	0	0	0
23	Ae. albopictus	BG Trap	BGSS_S23	04_w05	12	2	2021	24	2	2021	0	0	0	0	0	0	0
24	Ae. albopictus	BG Trap	BGSS_S24	04_w05	12	2	2021	24	2	2021	0	0	0	0	0	0	0
25	Ae. albopictus	BG Trap	BGSS_S25	04_w05	12	2	2021	24	2	2021	0	0	0	0	0	0	0
26	Ae. albopictus	BG Trap	BGSS_S26	04_w05	12	2	2021	24	2	2021	0	0	0	0	0	0	0
27	Ae. albopictus	Human Landing	HLC_01	04_w05	12	2	2021	24	2	2021	0	0	0	0	0	0	0
28	Ae. albopictus	Human Landing	HLC_02	04_w05	12	2	2021	24	2	2021	0	0	0	0	0	1	0
29	Ae. albopictus	Human Landing	HLC_03	04_w05	12	2	2021	24	2	2021	0	0	0	0	0	0	0
30	Ae. albopictus	Human Landing	HLC_04	04_w05	12	2	2021	24	2	2021	0	0	0	0	0	0	0
31	Ae. albopictus	Human Landing	HLC_05	04_w05	12	2	2021	24	2	2021	0	0	0	0	0	0	0
32	Ae. albopictus	Human Landing	HLC_06	04_w05	12	2	2021	24	2	2021	0	0	0	0	0	0	0
33	Ae. albopictus	Human Landing	HLC_07	04_w05	12	2	2021	24	2	2021	0	0	0	0	0	0	2
34	Ae. albopictus	Human Landing	HLC_08	04_w05	12	2	2021	24	2	2021	0	0	0	0	0	0	0
