# Supplementary material for: Mark–Release–Recapture (MRR) of Sterile Male Aedes albopictus (Skuse) in Sri Lanka: Field Performance of Sterile Males and Estimation of the Wild Mosquito Population Density
Source: Insects. 2024 Jun 22;15(7):466. doi: 10.3390/insects15070466 (PMC11276655; doi:10.3390/insects15070466)
Supplement: Supplementary file 1 [file insects-15-00466-s001.zip › Supplementary Table S4-egg_survey.csv]

Station ID	area	St_day	St_month	St_year	Ed_day	Ed_month	Ed_year	Type of trap	trap_status	Tot. No. eggs	No. Hatched eggs	No. not Hatched eggs	No. Diapause eggs	No. Sterile eggs	Comments
91	control	22	1	2021	29	1	2021	Ovitrap	On	26	18	8	6	2
92	control	22	1	2021	29	1	2021	Ovitrap	Off	0	0	0	0	0
93	control	22	1	2021	29	1	2021	Ovitrap	Off	0	0	0	0	0
94	control	22	1	2021	29	1	2021	Ovitrap	Off	0	0	0	0	0
95	control	22	1	2021	29	1	2021	Ovitrap	On	48	34	14	11	3
96	control	22	1	2021	29	1	2021	Ovitrap	Off	0	0	0	0	0
97	control	22	1	2021	29	1	2021	Ovitrap	Off	0	0	0	0	0
98	control	22	1	2021	29	1	2021	Ovitrap	On	23	16	7	5	2
99	control	22	1	2021	29	1	2021	Ovitrap	Off	0	0	0	0	0
100	control	22	1	2021	29	1	2021	Ovitrap	On	6	2	4	1	3
101	control	22	1	2021	29	1	2021	Ovitrap	Off	0	0	0	0	0
102	control	22	1	2021	29	1	2021	Ovitrap	Off	0	0	0	0	0
103	control	22	1	2021	29	1	2021	Ovitrap	Off	0	0	0	0	0
104	control	22	1	2021	29	1	2021	Ovitrap	On	19	12	7	6	1
105	control	22	1	2021	29	1	2021	Ovitrap	Off	0	0	0	0	0
106	control	22	1	2021	29	1	2021	Ovitrap	Off	0	0	0	0	0
107	control	22	1	2021	29	1	2021	Ovitrap	Off	9	6	3	1	2
108	control	22	1	2021	29	1	2021	Ovitrap	On	13	8	5	4	1
109	control	22	1	2021	29	1	2021	Ovitrap	Off	0	0	0	0	0
110	control	22	1	2021	29	1	2021	Ovitrap	Off	0	0	0	0	0
91	control	29	1	2021	5	2	2021	Ovitrap	On	6	4	2	1	1
92	control	29	1	2021	5	2	2021	Ovitrap	Off	0	0	0	0	0
93	control	29	1	2021	5	2	2021	Ovitrap	Off	0	0	0	0	0
94	control	29	1	2021	5	2	2021	Ovitrap	On	12	6	6	3	3
95	control	29	1	2021	5	2	2021	Ovitrap	Off	0	0	0	0	0
96	control	29	1	2021	5	2	2021	Ovitrap	On	17	14	3	1	2
97	control	29	1	2021	5	2	2021	Ovitrap	Off	0	0	0	0	0
98	control	29	1	2021	5	2	2021	Ovitrap	Off	0	0	0	0	0
99	control	29	1	2021	5	2	2021	Ovitrap	On	74	61	13	10	3
100	control	29	1	2021	5	2	2021	Ovitrap	Off	0	0	0	0	0
101	control	29	1	2021	5	2	2021	Ovitrap	Off	0	0	0	0	0
102	control	29	1	2021	5	2	2021	Ovitrap	On	3	1	2	1	1
103	control	29	1	2021	5	2	2021	Ovitrap	Off	0	0	0	0	0
104	control	29	1	2021	5	2	2021	Ovitrap	Off	0	0	0	0	0
105	control	29	1	2021	5	2	2021	Ovitrap	On	2	0	2	1	1
106	control	29	1	2021	5	2	2021	Ovitrap	Off	0	0	0	0	0
107	control	29	1	2021	5	2	2021	Ovitrap	Off	0	0	0	0	0
108	control	29	1	2021	5	2	2021	Ovitrap	On	4	1	3	2	1
109	control	29	1	2021	5	2	2021	Ovitrap	On	52	32	20	16	4
110	control	29	1	2021	5	2	2021	Ovitrap	Off	0	0	0	0	0
91	control	5	2	2021	12	2	2021	Ovitrap	On	6	4	2	1	1
92	control	5	2	2021	12	2	2021	Ovitrap	Off	0	0	0	0	0
93	control	5	2	2021	12	2	2021	Ovitrap	Off	0	0	0	0	0
94	control	5	2	2021	12	2	2021	Ovitrap	Off	0	0	0	0	0
95	control	5	2	2021	12	2	2021	Ovitrap	On	25	16	9	5	4
96	control	5	2	2021	12	2	2021	Ovitrap	Off	0	0	0	0	0
97	control	5	2	2021	12	2	2021	Ovitrap	Off	0	0	0	0	0
98	control	5	2	2021	12	2	2021	Ovitrap	Off	0	0	0	0	0
99	control	5	2	2021	12	2	2021	Ovitrap	On	32	19	13	10	3
100	control	5	2	2021	12	2	2021	Ovitrap	Off	0	0	0	0	0
101	control	5	2	2021	12	2	2021	Ovitrap	On	26	12	14	13	1
102	control	5	2	2021	12	2	2021	Ovitrap	Off	0	0	0	0	0
103	control	5	2	2021	12	2	2021	Ovitrap	On	5	5	0	0	0
104	control	5	2	2021	12	2	2021	Ovitrap	Off	0	0	0	0	0
105	control	5	2	2021	12	2	2021	Ovitrap	On	3	2	1	1	0
106	control	5	2	2021	12	2	2021	Ovitrap	Off	0	0	0	0	0
107	control	5	2	2021	12	2	2021	Ovitrap	Off	0	0	0	0	0
108	control	5	2	2021	12	2	2021	Ovitrap	Off	0	0	0	0	0
109	control	5	2	2021	12	2	2021	Ovitrap	On	16	11	5	5	0
110	control	5	2	2021	12	2	2021	Ovitrap	Off	0	0	0	0	0
91	control	12	2	2021	19	2	2021	Ovitrap	Off	0	0	0	0	0
92	control	12	2	2021	19	2	2021	Ovitrap	Off	0	0	0	0	0
93	control	12	2	2021	19	2	2021	Ovitrap	On	16	10	6	4	2
94	control	12	2	2021	19	2	2021	Ovitrap	Off	0	0	0	0	0
95	control	12	2	2021	19	2	2021	Ovitrap	Off	0	0	0	0	0
96	control	12	2	2021	19	2	2021	Ovitrap	On	58	49	9	6	3
97	control	12	2	2021	19	2	2021	Ovitrap	Off	0	0	0	0	0
98	control	12	2	2021	19	2	2021	Ovitrap	Off	0	0	0	0	0
99	control	12	2	2021	19	2	2021	Ovitrap	On	39	23	16	12	4
100	control	12	2	2021	19	2	2021	Ovitrap	Off	0	0	0	0	0
101	control	12	2	2021	19	2	2021	Ovitrap	Off	0	0	0	0	0
102	control	12	2	2021	19	2	2021	Ovitrap	On	42	28	14	9	5
103	control	12	2	2021	19	2	2021	Ovitrap	Off	0	0	0	0	0
104	control	12	2	2021	19	2	2021	Ovitrap	Off	0	0	0	0	0
105	control	12	2	2021	19	2	2021	Ovitrap	Off	0	0	0	0	0
106	control	12	2	2021	19	2	2021	Ovitrap	On	5	3	2	2	0
107	control	12	2	2021	19	2	2021	Ovitrap	Off	0	0	0	0	0
108	control	12	2	2021	19	2	2021	Ovitrap	Off	0	0	0	0	0
109	control	12	2	2021	19	2	2021	Ovitrap	On	9	4	5	5	0
110	control	12	2	2021	19	2	2021	Ovitrap	Off	0	0	0	0	0
91	control	19	2	2021	26	2	2021	Ovitrap	On	9	5	4	3	1
92	control	19	2	2021	26	2	2021	Ovitrap	On	11	6	5	3	2
93	control	19	2	2021	26	2	2021	Ovitrap	Off	0	0	0	0	0
94	control	19	2	2021	26	2	2021	Ovitrap	Off	0	0	0	0	0
95	control	19	2	2021	26	2	2021	Ovitrap	Off	0	0	0	0	0
96	control	19	2	2021	26	2	2021	Ovitrap	On	69	52	17	16	1
97	control	19	2	2021	26	2	2021	Ovitrap	Off	0	0	0	0	0
98	control	19	2	2021	26	2	2021	Ovitrap	Off	0	0	0	0	0
99	control	19	2	2021	26	2	2021	Ovitrap	Off	0	0	0	0	0
100	control	19	2	2021	26	2	2021	Ovitrap	On	53	32	21	15	6
101	control	19	2	2021	26	2	2021	Ovitrap	Off	0	0	0	0	0
102	control	19	2	2021	26	2	2021	Ovitrap	Off	0	0	0	0	0
103	control	19	2	2021	26	2	2021	Ovitrap	On	13	10	3	2	1
104	control	19	2	2021	26	2	2021	Ovitrap	Off	0	0	0	0	0
105	control	19	2	2021	26	2	2021	Ovitrap	On	9	0	9	6	3
106	control	19	2	2021	26	2	2021	Ovitrap	Off	0	0	0	0	0
107	control	19	2	2021	26	2	2021	Ovitrap	Off	0	0	0	0	0
108	control	19	2	2021	26	2	2021	Ovitrap	Off	0	0	0	0	0
109	control	19	2	2021	26	2	2021	Ovitrap	On	4	3	1	1	0
110	control	19	2	2021	26	2	2021	Ovitrap	Off	0	0	0	0	0
35	release	22	1	2021	29	1	2021	Ovitrap	On	27	18	9	9	0
36	release	22	1	2021	29	1	2021	Ovitrap	Off	0	0	0	0	0
37	release	22	1	2021	29	1	2021	Ovitrap	Off	0	0	0	0	0
38	release	22	1	2021	29	1	2021	Ovitrap	Off	0	0	0	0	0
39	release	22	1	2021	29	1	2021	Ovitrap	On	12	3	9	7	2
40	release	22	1	2021	29	1	2021	Ovitrap	Off	0	0	0	0	0
41	release	22	1	2021	29	1	2021	Ovitrap	Off	0	0	0	0	0
42	release	22	1	2021	29	1	2021	Ovitrap	On	19	11	8	8	0
43	release	22	1	2021	29	1	2021	Ovitrap	Off	0	0	0	0	0
44	release	22	1	2021	29	1	2021	Ovitrap	Off	0	0	0	0	0
45	release	22	1	2021	29	1	2021	Ovitrap	Off	0	0	0	0	0
46	release	22	1	2021	29	1	2021	Ovitrap	Off	0	0	0	0	0
47	release	22	1	2021	29	1	2021	Ovitrap	On	29	22	7	7	0
48	release	22	1	2021	29	1	2021	Ovitrap	Off	0	0	0	0	0
49	release	22	1	2021	29	1	2021	Ovitrap	On	16	0	16	0	16
50	release	22	1	2021	29	1	2021	Ovitrap	Off	0	0	0	0	0
51	release	22	1	2021	29	1	2021	Ovitrap	Off	0	0	0	0	0
52	release	22	1	2021	29	1	2021	Ovitrap	Off	0	0	0	0	0
53	release	22	1	2021	29	1	2021	Ovitrap	Off	0	0	0	0	0
54	release	22	1	2021	29	1	2021	Ovitrap	Off	0	0	0	0	0
55	release	22	1	2021	29	1	2021	Ovitrap	Off	0	0	0	0	0
56	release	22	1	2021	29	1	2021	Ovitrap	On	11	6	5	5	0
57	release	22	1	2021	29	1	2021	Ovitrap	On	6	0	6	6	0
58	release	22	1	2021	29	1	2021	Ovitrap	Off	0	0	0	0	0
59	release	22	1	2021	29	1	2021	Ovitrap	Off	0	0	0	0	0
60	release	22	1	2021	29	1	2021	Ovitrap	Off	0	0	0	0	0
61	release	22	1	2021	29	1	2021	Ovitrap	Off	0	0	0	0	0
62	release	22	1	2021	29	1	2021	Ovitrap	On	92	54	38	19	19
63	release	22	1	2021	29	1	2021	Ovitrap	Off	0	0	0	0	0
64	release	22	1	2021	29	1	2021	Ovitrap	On	47	29	18	13	5
65	release	22	1	2021	29	1	2021	Ovitrap	Off	0	0	0	0	0
66	release	22	1	2021	29	1	2021	Ovitrap	Off	0	0	0	0	0
67	release	22	1	2021	29	1	2021	Ovitrap	Off	0	0	0	0	0
68	release	22	1	2021	29	1	2021	Ovitrap	Off	0	0	0	0	0
69	release	22	1	2021	29	1	2021	Ovitrap	Off	0	0	0	0	0
70	release	22	1	2021	29	1	2021	Ovitrap	Off	0	0	0	0	0
71	release	22	1	2021	29	1	2021	Ovitrap	Off	0	0	0	0	0
72	release	22	1	2021	29	1	2021	Ovitrap	On	23	15	8	8	0
73	release	22	1	2021	29	1	2021	Ovitrap	Off	0	0	0	0	0
74	release	22	1	2021	29	1	2021	Ovitrap	On	2	0	2	2	0
75	release	22	1	2021	29	1	2021	Ovitrap	Off	0	0	0	0	0
76	release	22	1	2021	29	1	2021	Ovitrap	On	14	10	4	4	0
77	release	22	1	2021	29	1	2021	Ovitrap	Off	0	0	0	0	0
78	release	22	1	2021	29	1	2021	Ovitrap	Off	0	0	0	0	0
79	release	22	1	2021	29	1	2021	Ovitrap	On	13	11	2	2	0
80	release	22	1	2021	29	1	2021	Ovitrap	Off	0	0	0	0	0
81	release	22	1	2021	29	1	2021	Ovitrap	Off	0	0	0	0	0
82	release	22	1	2021	29	1	2021	Ovitrap	On	4	0	4	4	0
83	release	22	1	2021	29	1	2021	Ovitrap	Off	0	0	0	0	0
84	release	22	1	2021	29	1	2021	Ovitrap	Off	0	0	0	0	0
85	release	22	1	2021	29	1	2021	Ovitrap	Off	0	0	0	0	0
86	release	22	1	2021	29	1	2021	Ovitrap	Off	0	0	0	0	0
87	release	22	1	2021	29	1	2021	Ovitrap	Off	0	0	0	0	0
88	release	22	1	2021	29	1	2021	Ovitrap	On	5	0	5	4	1
89	release	22	1	2021	29	1	2021	Ovitrap	Off	0	0	0	0	0
90	release	22	1	2021	29	1	2021	Ovitrap	On	17	13	4	4	0
35	release	29	1	2021	5	2	2021	Ovitrap	On	13	9	4	4	0
36	release	29	1	2021	5	2	2021	Ovitrap	Off	0	0	0	0	0
37	release	29	1	2021	5	2	2021	Ovitrap	Off	0	0	0	0	0
38	release	29	1	2021	5	2	2021	Ovitrap	Off	0	0	0	0	0
39	release	29	1	2021	5	2	2021	Ovitrap	On	3	0	3	3	0
40	release	29	1	2021	5	2	2021	Ovitrap	Off	5	0	5	0	5
41	release	29	1	2021	5	2	2021	Ovitrap	On	16	11	5	0	5
42	release	29	1	2021	5	2	2021	Ovitrap	Off	0	0	0	0	0
43	release	29	1	2021	5	2	2021	Ovitrap	Off	0	0	0	0	0
44	release	29	1	2021	5	2	2021	Ovitrap	Off	0	0	0	0	0
45	release	29	1	2021	5	2	2021	Ovitrap	Off	0	0	0	0	0
46	release	29	1	2021	5	2	2021	Ovitrap	Off	0	0	0	0	0
47	release	29	1	2021	5	2	2021	Ovitrap	On	84	39	45	28	17
48	release	29	1	2021	5	2	2021	Ovitrap	Off	0	0	0	0	0
49	release	29	1	2021	5	2	2021	Ovitrap	On	10	1	9	0	9
50	release	29	1	2021	5	2	2021	Ovitrap	Off	0	0	0	0	0
51	release	29	1	2021	5	2	2021	Ovitrap	Off	0	0	0	0	0
52	release	29	1	2021	5	2	2021	Ovitrap	On	5	0	5	5	0
53	release	29	1	2021	5	2	2021	Ovitrap	Off	0	0	0	0	0
54	release	29	1	2021	5	2	2021	Ovitrap	Off	0	0	0	0	0
55	release	29	1	2021	5	2	2021	Ovitrap	Off	0	0	0	0	0
56	release	29	1	2021	5	2	2021	Ovitrap	Off	0	0	0	0	0
57	release	29	1	2021	5	2	2021	Ovitrap	On	11	5	6	6	0
58	release	29	1	2021	5	2	2021	Ovitrap	Off	0	0	0	0	0
59	release	29	1	2021	5	2	2021	Ovitrap	Off	0	0	0	0	0
60	release	29	1	2021	5	2	2021	Ovitrap	On	22	10	12	8	4
61	release	29	1	2021	5	2	2021	Ovitrap	Off	0	0	0	0	0
62	release	29	1	2021	5	2	2021	Ovitrap	On	63	27	36	21	15
63	release	29	1	2021	5	2	2021	Ovitrap	Off	0	0	0	0	0
64	release	29	1	2021	5	2	2021	Ovitrap	On	19	17	2	2	0
65	release	29	1	2021	5	2	2021	Ovitrap	Off	0	0	0	0	0
66	release	29	1	2021	5	2	2021	Ovitrap	On	22	13	9	9	0
67	release	29	1	2021	5	2	2021	Ovitrap	Off	0	0	0	0	0
68	release	29	1	2021	5	2	2021	Ovitrap	Off	0	0	0	0	0
69	release	29	1	2021	5	2	2021	Ovitrap	Off	0	0	0	0	0
70	release	29	1	2021	5	2	2021	Ovitrap	On	11	4	7	5	2
71	release	29	1	2021	5	2	2021	Ovitrap	Off	0	0	0	0	0
72	release	29	1	2021	5	2	2021	Ovitrap	Off	0	0	0	0	0
73	release	29	1	2021	5	2	2021	Ovitrap	Off	0	0	0	0	0
74	release	29	1	2021	5	2	2021	Ovitrap	Off	0	0	0	0	0
75	release	29	1	2021	5	2	2021	Ovitrap	Off	0	0	0	0	0
76	release	29	1	2021	5	2	2021	Ovitrap	Off	0	0	0	0	0
77	release	29	1	2021	5	2	2021	Ovitrap	On	19	3	16	12	4
78	release	29	1	2021	5	2	2021	Ovitrap	On	22	8	14	13	1
79	release	29	1	2021	5	2	2021	Ovitrap	On	14	7	7	5	2
80	release	29	1	2021	5	2	2021	Ovitrap	Off	0	0	0	0	0
81	release	29	1	2021	5	2	2021	Ovitrap	Off	0	0	0	0	0
82	release	29	1	2021	5	2	2021	Ovitrap	On	4	0	4	4	0
83	release	29	1	2021	5	2	2021	Ovitrap	Off	0	0	0	0	0
84	release	29	1	2021	5	2	2021	Ovitrap	Off	0	0	0	0	0
85	release	29	1	2021	5	2	2021	Ovitrap	Off	0	0	0	0	0
86	release	29	1	2021	5	2	2021	Ovitrap	Off	0	0	0	0	0
87	release	29	1	2021	5	2	2021	Ovitrap	Off	0	0	0	0	0
88	release	29	1	2021	5	2	2021	Ovitrap	On	2	0	2	2	0
89	release	29	1	2021	5	2	2021	Ovitrap	On	1	0	1	0	1
90	release	29	1	2021	5	2	2021	Ovitrap	On	11	3	8	4	4
35	release	5	2	2021	12	2	2021	Ovitrap	Off	0	0	0	0	0
36	release	5	2	2021	12	2	2021	Ovitrap	On	5	1	4	0	4
37	release	5	2	2021	12	2	2021	Ovitrap	On	2	0	2	2	0
38	release	5	2	2021	12	2	2021	Ovitrap	Off	0	0	0	0	0
39	release	5	2	2021	12	2	2021	Ovitrap	Off	0	0	0	0	0
40	release	5	2	2021	12	2	2021	Ovitrap	On	16	8	8	0	8
41	release	5	2	2021	12	2	2021	Ovitrap	On	9	6	3	0	3
42	release	5	2	2021	12	2	2021	Ovitrap	Off	0	0	0	0	0
43	release	5	2	2021	12	2	2021	Ovitrap	Off	0	0	0	0	0
44	release	5	2	2021	12	2	2021	Ovitrap	Off	0	0	0	0	0
45	release	5	2	2021	12	2	2021	Ovitrap	Off	0	0	0	0	0
46	release	5	2	2021	12	2	2021	Ovitrap	Off	0	0	0	0	0
47	release	5	2	2021	12	2	2021	Ovitrap	On	19	10	9	9	0
48	release	5	2	2021	12	2	2021	Ovitrap	Off	0	0	0	0	0
49	release	5	2	2021	12	2	2021	Ovitrap	On	23	7	16	11	5
50	release	5	2	2021	12	2	2021	Ovitrap	Off	0	0	0	0	0
51	release	5	2	2021	12	2	2021	Ovitrap	Off	0	0	0	0	0
52	release	5	2	2021	12	2	2021	Ovitrap	Off	0	0	0	0	0
53	release	5	2	2021	12	2	2021	Ovitrap	On	13	0	13	10	3
54	release	5	2	2021	12	2	2021	Ovitrap	On	84	28	56	22	34
55	release	5	2	2021	12	2	2021	Ovitrap	Off	0	0	0	0	0
56	release	5	2	2021	12	2	2021	Ovitrap	Off	0	0	0	0	0
57	release	5	2	2021	12	2	2021	Ovitrap	Off	0	0	0	0	0
58	release	5	2	2021	12	2	2021	Ovitrap	On	18	0	18	9	9
59	release	5	2	2021	12	2	2021	Ovitrap	On	37	19	18	4	14
60	release	5	2	2021	12	2	2021	Ovitrap	Off	0	0	0	0	0
61	release	5	2	2021	12	2	2021	Ovitrap	Off	0	0	0	0	0
62	release	5	2	2021	12	2	2021	Ovitrap	On	12	5	7	0	7
63	release	5	2	2021	12	2	2021	Ovitrap	Off	0	0	0	0	0
64	release	5	2	2021	12	2	2021	Ovitrap	On	17	9	8	8	0
65	release	5	2	2021	12	2	2021	Ovitrap	Off	0	0	0	0	0
66	release	5	2	2021	12	2	2021	Ovitrap	On	20	14	6	0	6
67	release	5	2	2021	12	2	2021	Ovitrap	Off	0	0	0	0	0
68	release	5	2	2021	12	2	2021	Ovitrap	Off	0	0	0	0	0
69	release	5	2	2021	12	2	2021	Ovitrap	Off	0	0	0	0	0
70	release	5	2	2021	12	2	2021	Ovitrap	Off	0	0	0	0	0
71	release	5	2	2021	12	2	2021	Ovitrap	On	13	2	11	5	6
72	release	5	2	2021	12	2	2021	Ovitrap	Off	0	0	0	0	0
73	release	5	2	2021	12	2	2021	Ovitrap	Off	0	0	0	0	0
74	release	5	2	2021	12	2	2021	Ovitrap	Off	0	0	0	0	0
75	release	5	2	2021	12	2	2021	Ovitrap	Off	0	0	0	0	0
76	release	5	2	2021	12	2	2021	Ovitrap	Off	0	0	0	0	0
77	release	5	2	2021	12	2	2021	Ovitrap	On	23	11	12	0	12
78	release	5	2	2021	12	2	2021	Ovitrap	Off	0	0	0	0	0
79	release	5	2	2021	12	2	2021	Ovitrap	Off	0	0	0	0	0
80	release	5	2	2021	12	2	2021	Ovitrap	On	2	0	2	2	0
81	release	5	2	2021	12	2	2021	Ovitrap	Off	0	0	0	0	0
82	release	5	2	2021	12	2	2021	Ovitrap	Off	0	0	0	0	0
83	release	5	2	2021	12	2	2021	Ovitrap	On	3	0	3	0	3
84	release	5	2	2021	12	2	2021	Ovitrap	Off	0	0	0	0	0
85	release	5	2	2021	12	2	2021	Ovitrap	On	9	2	7	4	3
86	release	5	2	2021	12	2	2021	Ovitrap	Off	0	0	0	0	0
87	release	5	2	2021	12	2	2021	Ovitrap	Off	0	0	0	0	0
88	release	5	2	2021	12	2	2021	Ovitrap	Off	0	0	0	0	0
89	release	5	2	2021	12	2	2021	Ovitrap	On	9	0	9	7	2
90	release	5	2	2021	12	2	2021	Ovitrap	Off	0	0	0	0	0
35	release	12	2	2021	19	2	2021	Ovitrap	Off	0	0	0	0	0
36	release	12	2	2021	19	2	2021	Ovitrap	Off	0	0	0	0	0
37	release	12	2	2021	19	2	2021	Ovitrap	Off	0	0	0	0	0
38	release	12	2	2021	19	2	2021	Ovitrap	Off	0	0	0	0	0
39	release	12	2	2021	19	2	2021	Ovitrap	On	26	12	14	12	2
40	release	12	2	2021	19	2	2021	Ovitrap	Off	0	0	0	0	0
41	release	12	2	2021	19	2	2021	Ovitrap	Off	0	0	0	0	0
42	release	12	2	2021	19	2	2021	Ovitrap	On	12	3	9	0	9
43	release	12	2	2021	19	2	2021	Ovitrap	Off	2	0	2	0	2
44	release	12	2	2021	19	2	2021	Ovitrap	Off	0	0	0	0	0
45	release	12	2	2021	19	2	2021	Ovitrap	Off	0	0	0	0	0
46	release	12	2	2021	19	2	2021	Ovitrap	On	5	2	3	3	0
47	release	12	2	2021	19	2	2021	Ovitrap	On	21	12	9	9	0
48	release	12	2	2021	19	2	2021	Ovitrap	Off	0	0	0	0	0
49	release	12	2	2021	19	2	2021	Ovitrap	On	19	9	10	4	6
50	release	12	2	2021	19	2	2021	Ovitrap	Off	0	0	0	0	0
51	release	12	2	2021	19	2	2021	Ovitrap	On	5	0	5	2	3
52	release	12	2	2021	19	2	2021	Ovitrap	Off	0	0	0	0	0
53	release	12	2	2021	19	2	2021	Ovitrap	Off	0	0	0	0	0
54	release	12	2	2021	19	2	2021	Ovitrap	Off	0	0	0	0	0
55	release	12	2	2021	19	2	2021	Ovitrap	On	79	22	57	18	39
56	release	12	2	2021	19	2	2021	Ovitrap	Off	0	0	0	0	0
57	release	12	2	2021	19	2	2021	Ovitrap	On	11	0	11	0	11
58	release	12	2	2021	19	2	2021	Ovitrap	Off	0	0	0	0	0
59	release	12	2	2021	19	2	2021	Ovitrap	Off	0	0	0	0	0
60	release	12	2	2021	19	2	2021	Ovitrap	On	12	8	4	0	4
61	release	12	2	2021	19	2	2021	Ovitrap	Off	0	0	0	0	0
62	release	12	2	2021	19	2	2021	Ovitrap	On	42	20	22	19	3
63	release	12	2	2021	19	2	2021	Ovitrap	Off	0	0	0	0	0
64	release	12	2	2021	19	2	2021	Ovitrap	On	14	3	11	6	5
65	release	12	2	2021	19	2	2021	Ovitrap	Off	0	0	0	0	0
66	release	12	2	2021	19	2	2021	Ovitrap	Off	0	0	0	0	0
67	release	12	2	2021	19	2	2021	Ovitrap	On	13	8	5	0	5
68	release	12	2	2021	19	2	2021	Ovitrap	Off	0	0	0	0	0
69	release	12	2	2021	19	2	2021	Ovitrap	On	17	11	6	5	1
70	release	12	2	2021	19	2	2021	Ovitrap	Off	0	0	0	0	0
71	release	12	2	2021	19	2	2021	Ovitrap	Off	0	0	0	0	0
72	release	12	2	2021	19	2	2021	Ovitrap	On	11	3	8	0	8
73	release	12	2	2021	19	2	2021	Ovitrap	Off	0	0	0	0	0
74	release	12	2	2021	19	2	2021	Ovitrap	Off	0	0	0	0	0
75	release	12	2	2021	19	2	2021	Ovitrap	On	16	9	7	7	0
76	release	12	2	2021	19	2	2021	Ovitrap	Off	0	0	0	0	0
77	release	12	2	2021	19	2	2021	Ovitrap	On	3	0	3	3	0
78	release	12	2	2021	19	2	2021	Ovitrap	Off	0	0	0	0	0
79	release	12	2	2021	19	2	2021	Ovitrap	Off	0	0	0	0	0
80	release	12	2	2021	19	2	2021	Ovitrap	On	9	2	7	7	0
81	release	12	2	2021	19	2	2021	Ovitrap	Off	0	0	0	0	0
82	release	12	2	2021	19	2	2021	Ovitrap	On	2	0	2	1	1
83	release	12	2	2021	19	2	2021	Ovitrap	Off	0	0	0	0	0
84	release	12	2	2021	19	2	2021	Ovitrap	Off	0	0	0	0	0
85	release	12	2	2021	19	2	2021	Ovitrap	On	5	3	2	2	0
86	release	12	2	2021	19	2	2021	Ovitrap	Off	0	0	0	0	0
87	release	12	2	2021	19	2	2021	Ovitrap	Off	0	0	0	0	0
88	release	12	2	2021	19	2	2021	Ovitrap	Off	0	0	0	0	0
89	release	12	2	2021	19	2	2021	Ovitrap	Off	0	0	0	0	0
90	release	12	2	2021	19	2	2021	Ovitrap	Off	0	0	0	0	0
35	release	19	2	2021	26	2	2021	Ovitrap	Off	0	0	0	0	0
36	release	19	2	2021	26	2	2021	Ovitrap	Off	0	0	0	0	0
37	release	19	2	2021	26	2	2021	Ovitrap	Off	0	0	0	0	0
38	release	19	2	2021	26	2	2021	Ovitrap	On	6	3	3	3	0
39	release	19	2	2021	26	2	2021	Ovitrap	Off	0	0	0	0	0
40	release	19	2	2021	26	2	2021	Ovitrap	Off	0	0	0	0	0
41	release	19	2	2021	26	2	2021	Ovitrap	On	14	4	10	4	6
42	release	19	2	2021	26	2	2021	Ovitrap	Off	0	0	0	0	0
43	release	19	2	2021	26	2	2021	Ovitrap	Off	0	0	0	0	0
44	release	19	2	2021	26	2	2021	Ovitrap	On	46	25	21	6	15
45	release	19	2	2021	26	2	2021	Ovitrap	Off	0	0	0	0	0
46	release	19	2	2021	26	2	2021	Ovitrap	Off	0	0	0	0	0
47	release	19	2	2021	26	2	2021	Ovitrap	On	16	0	16	9	7
48	release	19	2	2021	26	2	2021	Ovitrap	Off	0	0	0	0	0
49	release	19	2	2021	26	2	2021	Ovitrap	Off	0	0	0	0	0
50	release	19	2	2021	26	2	2021	Ovitrap	Off	0	0	0	0	0
51	release	19	2	2021	26	2	2021	Ovitrap	On	5	0	5	0	5
52	release	19	2	2021	26	2	2021	Ovitrap	Off	0	0	0	0	0
53	release	19	2	2021	26	2	2021	Ovitrap	On	3	3	0	0	0
54	release	19	2	2021	26	2	2021	Ovitrap	Off	0	0	0	0	0
55	release	19	2	2021	26	2	2021	Ovitrap	On	2	0	2	0	2
56	release	19	2	2021	26	2	2021	Ovitrap	Off	0	0	0	0	0
57	release	19	2	2021	26	2	2021	Ovitrap	On	7	6	1	0	1
58	release	19	2	2021	26	2	2021	Ovitrap	Off	0	0	0	0	0
59	release	19	2	2021	26	2	2021	Ovitrap	Off	0	0	0	0	0
60	release	19	2	2021	26	2	2021	Ovitrap	Off	0	0	0	0	0
61	release	19	2	2021	26	2	2021	Ovitrap	On	13	11	2	2	0
62	release	19	2	2021	26	2	2021	Ovitrap	Off	0	0	0	0	0
63	release	19	2	2021	26	2	2021	Ovitrap	Off	0	0	0	0	0
64	release	19	2	2021	26	2	2021	Ovitrap	On	14	6	8	8	0
65	release	19	2	2021	26	2	2021	Ovitrap	Off	0	0	0	0	0
66	release	19	2	2021	26	2	2021	Ovitrap	Off	0	0	0	0	0
67	release	19	2	2021	26	2	2021	Ovitrap	Off	0	0	0	0	0
68	release	19	2	2021	26	2	2021	Ovitrap	On	6	0	6	5	1
69	release	19	2	2021	26	2	2021	Ovitrap	Off	0	0	0	0	0
70	release	19	2	2021	26	2	2021	Ovitrap	Off	0	0	0	0	0
71	release	19	2	2021	26	2	2021	Ovitrap	On	70	44	26	14	12
72	release	19	2	2021	26	2	2021	Ovitrap	On	14	0	14	5	9
73	release	19	2	2021	26	2	2021	Ovitrap	Off	0	0	0	0	0
74	release	19	2	2021	26	2	2021	Ovitrap	On	16	7	9	0	9
75	release	19	2	2021	26	2	2021	Ovitrap	Off	0	0	0	0	0
76	release	19	2	2021	26	2	2021	Ovitrap	Off	0	0	0	0	0
77	release	19	2	2021	26	2	2021	Ovitrap	On	24	16	8	3	5
78	release	19	2	2021	26	2	2021	Ovitrap	Off	0	0	0	0	0
79	release	19	2	2021	26	2	2021	Ovitrap	Off	0	0	0	0	0
80	release	19	2	2021	26	2	2021	Ovitrap	On	96	41	55	26	29
81	release	19	2	2021	26	2	2021	Ovitrap	Off	0	0	0	0	0
82	release	19	2	2021	26	2	2021	Ovitrap	Off	0	0	0	0	0
83	release	19	2	2021	26	2	2021	Ovitrap	Off	0	0	0	0	0
84	release	19	2	2021	26	2	2021	Ovitrap	On	7	7	0	0	0
85	release	19	2	2021	26	2	2021	Ovitrap	Off	0	0	0	0	0
86	release	19	2	2021	26	2	2021	Ovitrap	On	9	2	7	3	4
87	release	19	2	2021	26	2	2021	Ovitrap	Off	0	0	0	0	0
88	release	19	2	2021	26	2	2021	Ovitrap	On	3	0	3	0	3
89	release	19	2	2021	26	2	2021	Ovitrap	Off	0	0	0	0	0
90	release	19	2	2021	26	2	2021	Ovitrap	Off	0	0	0	0	0
